# Supplementary material for: Senescence-induced cellular reprogramming drives cnidarian whole-body regeneration
Source: Cell Rep. Author manuscript; Available in PMC 2025 Mar 10. (PMC7617468; doi:10.1016/j.celrep.2023.112687)
Supplement: File S1 [file EMS203328-supplement-File_S1.xlsx]

## Sheet: CellAgeLookup
Entrez	Gene Symbol	Method	Senesence Type	Senesence Effect	PosNegReg						HydCode		Bit-Score		lfc2_D0toD1	lfc2_D1toD3	lfc2_D3toD6		lfc1_D0toD1	lfc1_D1toD3	lfc1_D3toD6		lfc0.5_D0toD1	lfc0.5_D1toD3	lfc0.5_D3toD6		lfc0_D0toD1	lfc0_D1toD3	lfc0_D3toD6
9113	LATS1	Knockdown	Replicative	Inhibits							HyS0001.148g		384.8		#N/A	#N/A	#N/A		#N/A	#N/A	#N/A		#N/A	#N/A	#N/A		0.762642	-0.73434	#N/A
3309	HSPA5	Knockout, Overexpression	Stress-induced	Inhibits							HyS0001.258g		1009.98		#N/A	#N/A	#N/A		#N/A	#N/A	#N/A		#N/A	#N/A	#N/A		1.13309	#N/A	#N/A
11235	PDCD10	Knockout	Oncogene-induced, Replicative	Induces							HyS0001.318g		178.333		#N/A	#N/A	#N/A		#N/A	#N/A	#N/A		#N/A	#N/A	#N/A		0.408863	0.477801	#N/A
5824	PEX19	Overexpression	Stress-induced	Induces							HyS0001.462g		132.494		#N/A	#N/A	#N/A		#N/A	#N/A	#N/A		#N/A	#N/A	#N/A		0.95732	#N/A	#N/A
7175	TPR	Knockdown	Replicative	Inhibits							HyS0002.10g		598.586		#N/A	#N/A	#N/A		#N/A	#N/A	#N/A		#N/A	#N/A	#N/A		#N/A	#N/A	0.421452
5693	PSMB5	Overexpression	Replicative	Inhibits							HyS0002.37g		341.273		#N/A	#N/A	#N/A		#N/A	#N/A	#N/A		#N/A	#N/A	#N/A		0.720273	#N/A	#N/A
6790	AURKA	Knockdown	Replicative	Inhibits							HyS0002.60g		426.017		#N/A	#N/A	#N/A		#N/A	#N/A	#N/A		#N/A	#N/A	#N/A		#N/A	0.781433	#N/A
64750	SMURF2	Overexpression	Replicative	Induces							HyS0002.67g		509.22		#N/A	#N/A	#N/A		#N/A	#N/A	#N/A		#N/A	#N/A	#N/A		0.796444	#N/A	#N/A
11059	WWP1	Knockdown, Overexpression	Replicative	Inhibits							HyS0002.67g		865.914		#N/A	#N/A	#N/A		#N/A	#N/A	#N/A		#N/A	#N/A	#N/A		0.796444	#N/A	#N/A
7150	TOP1	Knockout	Replicative	Induces							HyS0002.323g		796.193		#N/A	#N/A	#N/A		#N/A	#N/A	#N/A		#N/A	#N/A	#N/A		#N/A	#N/A	0.47084
4116	MAGOH	Knockdown	Replicative, Stress-induced	Inhibits							HyS0003.291g		264.618		#N/A	#N/A	#N/A		#N/A	#N/A	#N/A		#N/A	#N/A	#N/A		0.582582	#N/A	#N/A
55110	MAGOHB	Knockdown	Replicative, Stress-induced	Inhibits							HyS0003.291g		265.774		#N/A	#N/A	#N/A		#N/A	#N/A	#N/A		#N/A	#N/A	#N/A		0.582582	#N/A	#N/A
23598	PATZ1	Knockdown, Overexpression	Replicative	Inhibits							HyS0003.382g		120.553		#N/A	#N/A	#N/A		#N/A	#N/A	#N/A		#N/A	#N/A	#N/A		-0.8578	0.435282	#N/A
1746	DLX2	Overexpression	Replicative	Inhibits							HyS0004.62g		114.005		2.5905	#N/A	#N/A		2.5905	#N/A	#N/A		2.5905	#N/A	#N/A		2.5905	-0.650528	#N/A
79923	NANOG	Overexpression	Replicative	Inhibits							HyS0004.62g		67.781		2.5905	#N/A	#N/A		2.5905	#N/A	#N/A		2.5905	#N/A	#N/A		2.5905	-0.650528	#N/A
2720	GLB1	Knockdown	Replicative	Inhibits							HyS0004.115g		601.282		#N/A	#N/A	#N/A		#N/A	#N/A	#N/A		#N/A	#N/A	#N/A		-0.609551	#N/A	#N/A
1021	CDK6	Overexpression	Replicative	Inhibits							HyS0004.123g		340.117		#N/A	#N/A	#N/A		#N/A	#N/A	#N/A		#N/A	#N/A	#N/A		-0.688048	0.375717	#N/A
1019	CDK4	Overexpression	Replicative	Inhibits							HyS0004.123g		313.153		#N/A	#N/A	#N/A		#N/A	#N/A	#N/A		#N/A	#N/A	#N/A		-0.688048	0.375717	#N/A
55729	ATF7IP	Knockdown	Stress-induced	Inhibits							HyS0004.195g		93.5893		#N/A	#N/A	#N/A		#N/A	#N/A	#N/A		#N/A	#N/A	#N/A		-1.12159	0.920124	#N/A
27287	VENTX	Knockdown, Overexpression	Replicative	Induces							HyS0004.350g		67.781		4.11192	#N/A	#N/A		4.11192	#N/A	#N/A		4.11192	#N/A	#N/A		4.11192	#N/A	#N/A
4854	NOTCH3	Knockdown	Stress-induced	Induces							HyS0004.426g		654.44		#N/A	-4.2378	#N/A		-1.68816	-4.2378	#N/A		-1.68816	-4.2378	#N/A		-1.68816	-4.2378	#N/A
4609	MYC	Knockout	Oncogene-induced	Inhibits							HyS0005.84g		121.324		2.9508	#N/A	#N/A		2.9508	#N/A	#N/A		2.9508	#N/A	#N/A		2.9508	-0.41775	#N/A
7913	DEK	Overexpression	Replicative	Inhibits							HyS0005.278g		92.4337		#N/A	#N/A	#N/A		#N/A	#N/A	#N/A		#N/A	#N/A	#N/A		#N/A	#N/A	0.58405
4750	NEK1	Knockdown	Replicative	Inhibits							HyS0005.306g		506.138		#N/A	#N/A	#N/A		#N/A	#N/A	#N/A		#N/A	#N/A	#N/A		-0.431368	#N/A	#N/A
640	BLK	Overexpression	Replicative	Induces							HyS0005.379g		510.76		#N/A	#N/A	#N/A		#N/A	#N/A	#N/A		#N/A	#N/A	#N/A		0.757203	#N/A	#N/A
57332	CBX8	Overexpression	Replicative	Inhibits							HyS0006.14g		79.337		#N/A	#N/A	#N/A		#N/A	#N/A	#N/A		#N/A	#N/A	#N/A		-0.802759	#N/A	0.510787
23492	CBX7	Knockdown, Overexpression	Replicative	Inhibits							HyS0006.14g		72.4034		#N/A	#N/A	#N/A		#N/A	#N/A	#N/A		#N/A	#N/A	#N/A		-0.802759	#N/A	0.510787
6720	SREBF1	Overexpression	Replicative	Induces							HyS0007.102g		114.39		#N/A	#N/A	#N/A		#N/A	#N/A	#N/A		#N/A	#N/A	#N/A		-0.434628	#N/A	#N/A
4170	MCL1	Knockdown, Overexpression	Stress-induced	Inhibits							HyS0007.170g		63.5438		#N/A	#N/A	#N/A		#N/A	#N/A	#N/A		#N/A	-1.3304	#N/A		-0.915525	-1.3304	0.589326
7098	TLR3	Overexpression	Replicative	Induces							HyS0007.264g		145.591		#N/A	#N/A	#N/A		#N/A	#N/A	#N/A		-1.35422	#N/A	#N/A		-1.35422	#N/A	-1.93891
8405	SPOP	Knockdown, Overexpression	Replicative	Induces							HyS0008.86g		447.588		#N/A	#N/A	#N/A		#N/A	#N/A	#N/A		#N/A	0.990794	#N/A		#N/A	0.990794	#N/A
983	CDK1	Knockdown	Replicative	Inhibits							HyS0008.120g		414.075		#N/A	#N/A	#N/A		#N/A	#N/A	#N/A		#N/A	#N/A	#N/A		#N/A	0.787132	#N/A
51225	ABI3	Overexpression	Replicative	Induces							HyS0008.221g		144.821		#N/A	#N/A	#N/A		#N/A	#N/A	#N/A		#N/A	#N/A	#N/A		0.39944	-0.290597	#N/A
64849	SLC13A3	Overexpression	Replicative	Induces							HyS0009.30g		435.261		#N/A	#N/A	#N/A		#N/A	#N/A	#N/A		-1.53145	#N/A	#N/A		-1.53145	#N/A	#N/A
2130	EWSR1	Knockout	Replicative	Induces							HyS0009.124g		95.5153		#N/A	#N/A	#N/A		#N/A	#N/A	#N/A		#N/A	#N/A	#N/A		0.635932	#N/A	#N/A
7041	TGFB1I1	Knockout, Overexpression	Replicative	Induces							HyS0009.191g		331.643		#N/A	#N/A	#N/A		#N/A	#N/A	#N/A		#N/A	#N/A	#N/A		0.665666	-0.680464	#N/A
54487	DGCR8	Knockdown	Replicative	Inhibits							HyS0009.276g		158.688		#N/A	#N/A	#N/A		#N/A	#N/A	#N/A		#N/A	#N/A	#N/A		#N/A	0.605863	#N/A
27339	PRPF19	Overexpression	Replicative	Inhibits							HyS0009.294g		712.99		#N/A	#N/A	#N/A		#N/A	#N/A	#N/A		#N/A	#N/A	#N/A		0.77727	#N/A	#N/A
23037	PDZD2	Overexpression	Replicative	Induces							HyS0010.3g		119.398		#N/A	#N/A	#N/A		#N/A	#N/A	#N/A		#N/A	#N/A	#N/A		0.752689	#N/A	#N/A
3065	HDAC1	Overexpression	Replicative	Induces							HyS0010.78g		790.415		#N/A	#N/A	#N/A		#N/A	#N/A	#N/A		#N/A	#N/A	#N/A		0.504196	#N/A	#N/A
7707	ZNF148	Knockout	Replicative	Inhibits							HyS0010.79g		115.546		#N/A	#N/A	#N/A		#N/A	#N/A	#N/A		#N/A	#N/A	#N/A		-0.399457	#N/A	#N/A
10654	PMVK	Overexpression	Replicative	Induces							HyS0010.132g		174.096		#N/A	#N/A	#N/A		#N/A	#N/A	#N/A		#N/A	#N/A	#N/A		-0.636671	#N/A	#N/A
2626	GATA4	Knockdown, Overexpression	Replicative, Stress-induced	Induces							HyS0010.177g		196.823		3.15177	#N/A	#N/A		3.15177	-1.63287	#N/A		3.15177	-1.63287	#N/A		3.15177	-1.63287	0.696894
7486	WRN	Knockdown	Oncogene-induced	Inhibits							HyS0010.182g		643.654		#N/A	#N/A	#N/A		#N/A	#N/A	#N/A		#N/A	#N/A	#N/A		#N/A	0.494225	#N/A
7012	TERC	Knockdown	Replicative	Inhibits							HyS0010.222g		173.711		#N/A	#N/A	#N/A		#N/A	#N/A	#N/A		#N/A	#N/A	#N/A		#N/A	0.574453	#N/A
6041	RNASEL	Knockout, Overexpression	Replicative	Induces							HyS0010.373g		125.176		#N/A	#N/A	#N/A		#N/A	#N/A	#N/A		#N/A	#N/A	#N/A		0.919373	#N/A	#N/A
3958	LGALS3	Knockdown	Replicative	Inhibits							HyS0011.148g		106.301		#N/A	#N/A	#N/A		2.62877	#N/A	#N/A		2.62877	#N/A	#N/A		2.62877	#N/A	0.741508
6885	MAP3K7	Overexpression	Replicative	Induces							HyS0011.259g		362.459		#N/A	#N/A	#N/A		#N/A	#N/A	#N/A		#N/A	#N/A	#N/A		0.401537	0.323492	#N/A
27330	RPS6KA6	Knockdown, Overexpression	Replicative	Induces							HyS0011.280g		921.383		#N/A	#N/A	#N/A		#N/A	#N/A	#N/A		1.16118	#N/A	#N/A		1.16118	#N/A	#N/A
4318	MMP9	Knockdown	Replicative	Inhibits							HyS0012.49g		119.783		6.02452	#N/A	#N/A		6.02452	#N/A	#N/A		6.02452	#N/A	#N/A		6.02452	-1.14409	-1.82006
126308	MOB3A	Overexpression	Replicative	Induces							HyS0012.82g		310.457		#N/A	#N/A	#N/A		#N/A	#N/A	#N/A		#N/A	#N/A	#N/A		-0.694971	#N/A	#N/A
2810	SFN	Overexpression	Oncogene-induced	Induces							HyS0012.288g		289.271		#N/A	#N/A	#N/A		#N/A	#N/A	#N/A		#N/A	#N/A	#N/A		-0.514579	#N/A	#N/A
6660	SOX5	Overexpression	Oncogene-induced	Induces							HyS0012.308g		111.309		#N/A	#N/A	#N/A		2.13145	#N/A	#N/A		2.13145	#N/A	#N/A		2.13145	#N/A	#N/A
79054	TRPM8	Knockdown	Replicative	Inhibits							HyS0013.116g		395.971		#N/A	#N/A	#N/A		#N/A	#N/A	#N/A		#N/A	#N/A	#N/A		#N/A	0.802424	#N/A
3661	IRF3	Overexpression	Replicative	Induces							HyS0013.261g		142.895		#N/A	#N/A	#N/A		#N/A	#N/A	#N/A		#N/A	#N/A	#N/A		#N/A	0.405722	#N/A
3663	IRF5	Overexpression	Replicative	Induces							HyS0013.261g		78.5666		#N/A	#N/A	#N/A		#N/A	#N/A	#N/A		#N/A	#N/A	#N/A		#N/A	0.405722	#N/A
6909	TBX2	Knockdown	Replicative	Inhibits							HyS0014.86g		314.694		#N/A	#N/A	#N/A		#N/A	#N/A	#N/A		#N/A	#N/A	#N/A		#N/A	0.797821	#N/A
283455	KSR2	Knockdown	Replicative	Unclear							HyS0014.130g		266.159		#N/A	#N/A	#N/A		#N/A	#N/A	#N/A		#N/A	#N/A	#N/A		0.421149	-0.373738	#N/A
1026	CDKN1A	Knockout	Replicative	Induces							HyS0014.309g		91.6633		#N/A	#N/A	#N/A		#N/A	#N/A	#N/A		#N/A	#N/A	#N/A		0.513918	#N/A	#N/A
6426	SRSF1	Overexpression	Oncogene-induced	Induces							HyS0014.343g		209.534		#N/A	#N/A	#N/A		#N/A	#N/A	#N/A		#N/A	#N/A	#N/A		#N/A	0.80577	0.875076
6667	SP1	Overexpression	Replicative	Induces							HyS0015.111g		197.593		#N/A	#N/A	#N/A		#N/A	#N/A	#N/A		1.48779	#N/A	#N/A		1.48779	-0.749434	#N/A
8727	CTNNAL1	Knockdown	Replicative	Inhibits							HyS0015.160g		261.922		#N/A	#N/A	#N/A		#N/A	#N/A	#N/A		-1.63179	#N/A	#N/A		-1.63179	0.596759	#N/A
4638	MYLK	Knockdown	Replicative	Inhibits							HyS0015.161g		362.459		#N/A	#N/A	#N/A		#N/A	#N/A	#N/A		#N/A	#N/A	#N/A		-0.542632	#N/A	#N/A
65220	NADK	Overexpression	Replicative	Induces							HyS0015.277g		328.561		#N/A	#N/A	#N/A		#N/A	#N/A	#N/A		#N/A	#N/A	#N/A		0.479054	#N/A	#N/A
5015	OTX2	Overexpression	Replicative	Induces							HyS0015.289g		129.798		#N/A	#N/A	#N/A		#N/A	#N/A	#N/A		#N/A	#N/A	#N/A		0.587571	#N/A	#N/A
5315	PKM	Overexpression	Replicative	Induces							HyS0016.85g		573.933		#N/A	#N/A	#N/A		#N/A	#N/A	#N/A		#N/A	#N/A	#N/A		0.399025	#N/A	#N/A
1051	CEBPB	Knockdown, Overexpression	Stress-induced	Induces							HyS0016.97g		81.2629		#N/A	#N/A	#N/A		#N/A	#N/A	#N/A		#N/A	#N/A	#N/A		-0.369535	#N/A	#N/A
5606	MAP2K3	Knockdown	Replicative	Inhibits							HyS0016.298g		361.688		#N/A	#N/A	#N/A		#N/A	#N/A	#N/A		#N/A	#N/A	#N/A		#N/A	0.508577	#N/A
5608	MAP2K6	Overexpression	Replicative	Induces							HyS0016.298g		380.178		#N/A	#N/A	#N/A		#N/A	#N/A	#N/A		#N/A	#N/A	#N/A		#N/A	0.508577	#N/A
80824	DUSP16	Knockdown	Replicative	Inhibits							HyS0017.89g		193.356		#N/A	#N/A	#N/A		#N/A	#N/A	#N/A		#N/A	#N/A	#N/A		0.593885	-0.463941	#N/A
7490	WT1	Knockout	Oncogene-induced	Inhibits							HyS0018.106g		119.783		-5.38557	#N/A	#N/A		-5.38557	#N/A	#N/A		-5.38557	#N/A	#N/A		-5.38557	#N/A	0.6658
673	BRAF	Overexpression	Oncogene-induced	Induces							HyS0018.119g		668.307		#N/A	#N/A	#N/A		#N/A	#N/A	#N/A		#N/A	#N/A	#N/A		-0.878911	#N/A	#N/A
5894	RAF1	Overexpression	Oncogene-induced	Induces							HyS0018.119g		561.222		#N/A	#N/A	#N/A		#N/A	#N/A	#N/A		#N/A	#N/A	#N/A		-0.878911	#N/A	#N/A
3691	ITGB4	Knockdown	Replicative	Induces							HyS0019.7g		350.132		#N/A	#N/A	#N/A		#N/A	#N/A	#N/A		#N/A	#N/A	#N/A		0.456549	#N/A	#N/A
123169	LEO1	Overexpression	Replicative	Unclear							HyS0019.82g		330.487		#N/A	#N/A	#N/A		#N/A	#N/A	#N/A		#N/A	#N/A	#N/A		#N/A	#N/A	#N/A
47	ACLY	Knockout	Replicative	Inhibits							HyS0019.135g		1513.82		#N/A	#N/A	#N/A		#N/A	#N/A	#N/A		#N/A	#N/A	#N/A		#N/A	0.681081	#N/A
6777	STAT5B	Overexpression	Replicative	Induces							HyS0019.185g		413.69		#N/A	#N/A	#N/A		#N/A	#N/A	#N/A		#N/A	#N/A	#N/A		-0.529257	#N/A	#N/A
5292	PIM1	Knockdown, Overexpression	Oncogene-induced, Replicative	Induces							HyS0020.114g		144.821		#N/A	#N/A	#N/A		#N/A	#N/A	#N/A		#N/A	#N/A	#N/A		-0.472109	#N/A	#N/A
5054	SERPINE1	Knockdown	Replicative	Induces							HyS0021.226g		207.223		#N/A	#N/A	#N/A		#N/A	#N/A	#N/A		#N/A	#N/A	#N/A		0.951854	#N/A	0.576814
10213	PSMD14	Knockdown	Replicative	Inhibits							HyS0021.265g		534.643		#N/A	#N/A	#N/A		#N/A	#N/A	#N/A		#N/A	#N/A	#N/A		#N/A	#N/A	#N/A
8087	FXR1	Knockdown, Overexpression	Replicative	Inhibits							HyS0022.81g		351.673		#N/A	#N/A	#N/A		#N/A	#N/A	#N/A		#N/A	#N/A	#N/A		#N/A	#N/A	0.482083
6657	SOX2	Overexpression	Replicative	Induces							HyS0022.102g		168.318		#N/A	#N/A	#N/A		#N/A	#N/A	#N/A		#N/A	#N/A	#N/A		#N/A	-0.685245	#N/A
4101	MAGEA2	Overexpression	Oncogene-induced	Inhibits							HyS0022.105g		72.7886		#N/A	#N/A	#N/A		#N/A	#N/A	#N/A		#N/A	#N/A	#N/A		#N/A	0.397966	#N/A
150094	SIK1	Overexpression	Replicative	Induces							HyS0022.126g		451.44		#N/A	#N/A	#N/A		#N/A	#N/A	#N/A		0.896647	-1.14321	#N/A		0.896647	-1.14321	#N/A
8550	MAPKAPK5	Knockout	Oncogene-induced	Induces							HyS0023.10g		443.736		#N/A	#N/A	#N/A		#N/A	#N/A	#N/A		#N/A	#N/A	#N/A		-0.473252	#N/A	#N/A
7101	NR2E1	Knockout	Oncogene-induced	Unclear							HyS0024.63g		279.641		#N/A	#N/A	#N/A		1.7382	#N/A	#N/A		1.7382	#N/A	#N/A		1.7382	#N/A	#N/A
207	AKT1	Overexpression	Oncogene-induced	Induces							HyS0025.6g		602.438		#N/A	#N/A	#N/A		#N/A	#N/A	#N/A		#N/A	#N/A	#N/A		0.605339	#N/A	#N/A
367	AR	Knockdown, Overexpression	Replicative	Induces							HyS0025.120g		117.857		#N/A	#N/A	#N/A		#N/A	#N/A	#N/A		#N/A	#N/A	#N/A		-0.66319	#N/A	#N/A
22983	MAST1	Overexpression	Replicative	Induces							HyS0026.21g		674.855		#N/A	#N/A	#N/A		#N/A	#N/A	#N/A		#N/A	#N/A	#N/A		#N/A	-0.371287	#N/A
7297	TYK2	Overexpression	Replicative	Induces							HyS0026.242g		196.823		#N/A	#N/A	#N/A		#N/A	#N/A	#N/A		#N/A	#N/A	#N/A		0.459819	#N/A	#N/A
6850	SYK	Overexpression	Replicative	Induces							HyS0026.242g		433.721		#N/A	#N/A	#N/A		#N/A	#N/A	#N/A		#N/A	#N/A	#N/A		0.459819	#N/A	#N/A
50507	NOX4	Knockdown, Overexpression	Replicative	Induces							HyS0027.175g		380.948		#N/A	#N/A	#N/A		#N/A	#N/A	#N/A		#N/A	#N/A	#N/A		-0.58374	#N/A	#N/A
1643	DDB2	Knockout	Oncogene-induced	Induces							HyS0028.76g		87.0409		#N/A	#N/A	#N/A		#N/A	#N/A	#N/A		#N/A	#N/A	#N/A		0.68301	#N/A	#N/A
2146	EZH2	Knockdown	Stress-induced	Inhibits							HyS0028.175g		679.863		#N/A	#N/A	#N/A		#N/A	#N/A	#N/A		#N/A	#N/A	#N/A		#N/A	0.659721	#N/A
51384	WNT16	Knockdown	Replicative	Induces							HyS0028.248g		254.218		#N/A	#N/A	#N/A		#N/A	#N/A	#N/A		#N/A	#N/A	#N/A		0.838544	-0.866228	-0.742584
10413	YAP1	Knockdown	Replicative	Inhibits							HyS0029.39g		155.221		#N/A	#N/A	#N/A		#N/A	#N/A	#N/A		1.20694	#N/A	#N/A		1.20694	-0.451699	#N/A
558	AXL	Overexpression	Replicative	Induces							HyS0030.129g		217.624		#N/A	#N/A	#N/A		1.63207	#N/A	#N/A		1.63207	#N/A	#N/A		1.63207	#N/A	#N/A
1660	DHX9	Knockdown	Replicative	Inhibits							HyS0032.153g		1151.73		#N/A	#N/A	#N/A		#N/A	#N/A	#N/A		#N/A	#N/A	#N/A		#N/A	0.323149	#N/A
5495	PPM1B	Knockdown	Replicative	Inhibits							HyS0033.57g		381.719		#N/A	#N/A	#N/A		#N/A	#N/A	#N/A		#N/A	#N/A	#N/A		-0.618219	#N/A	0.518346
6597	SMARCA4	Knockdown	Replicative	Inhibits							HyS0036.91g		1441.4		#N/A	#N/A	#N/A		#N/A	#N/A	#N/A		#N/A	#N/A	#N/A		0.601861	#N/A	#N/A
604	BCL6	Overexpression	Replicative	Inhibits							HyS0038.46g		149.828		#N/A	#N/A	#N/A		#N/A	#N/A	3.95424		#N/A	#N/A	3.95424		#N/A	#N/A	3.95424
282974	STK32C	Overexpression	Replicative	Induces							HyS0038.50g		321.242		#N/A	#N/A	#N/A		#N/A	#N/A	#N/A		-1.09913	#N/A	#N/A		-1.09913	-0.513975	#N/A
861	RUNX1	Overexpression	Replicative	Induces							HyS0038.137g		230.335		#N/A	#N/A	#N/A		2.05268	#N/A	#N/A		2.05268	#N/A	#N/A		2.05268	#N/A	#N/A
6598	SMARCB1	Overexpression	Replicative	Induces							HyS0039.37g		473.396		#N/A	#N/A	#N/A		#N/A	#N/A	#N/A		#N/A	#N/A	#N/A		#N/A	#N/A	#N/A
10298	PAK4	Overexpression	Replicative	Induces							HyS0039.88g		415.231		#N/A	#N/A	#N/A		#N/A	#N/A	#N/A		#N/A	#N/A	#N/A		-0.636991	#N/A	#N/A
10095	ARPC1B	Overexpression	Replicative	Induces							HyS0040.117g		415.616		#N/A	#N/A	#N/A		#N/A	#N/A	#N/A		#N/A	#N/A	#N/A		#N/A	0.773417	0.513624
2305	FOXM1	Knockdown	Replicative	Inhibits							HyS0040.170g		93.2041		#N/A	#N/A	#N/A		#N/A	#N/A	#N/A		-1.37686	-1.20632	#N/A		-1.37686	-1.20632	#N/A
3705	ITPK1	Overexpression	Replicative	Induces							HyS0041.84g		156.762		#N/A	#N/A	#N/A		#N/A	#N/A	#N/A		#N/A	#N/A	#N/A		-0.855338	#N/A	0.555365
5605	MAP2K2	Overexpression	Oncogene-induced	Induces							HyS0043.44g		464.537		#N/A	#N/A	#N/A		#N/A	#N/A	#N/A		#N/A	#N/A	#N/A		0.406106	#N/A	#N/A
5604	MAP2K1	Overexpression	Replicative	Induces							HyS0043.44g		474.937		#N/A	#N/A	#N/A		#N/A	#N/A	#N/A		#N/A	#N/A	#N/A		0.406106	#N/A	#N/A
1718	DHCR24	Mutation	Oncogene-induced	Induces							HyS0045.104g		633.639		#N/A	#N/A	#N/A		#N/A	#N/A	#N/A		#N/A	#N/A	#N/A		-0.598605	#N/A	#N/A
4085	MAD2L1	Knockdown	Replicative	Inhibits							HyS0047.47g		225.328		#N/A	#N/A	#N/A		#N/A	#N/A	#N/A		#N/A	#N/A	#N/A		#N/A	0.507598	#N/A
7023	TFAP4	Overexpression	Replicative	Induces							HyS0047.157g		62.3882		#N/A	#N/A	#N/A		#N/A	#N/A	#N/A		#N/A	#N/A	#N/A		#N/A	0.459984	#N/A
10628	TXNIP	Knockout, Overexpression	Oncogene-induced, Replicative	Induces							HyS0048.146g		123.635		#N/A	#N/A	#N/A		#N/A	#N/A	#N/A		#N/A	#N/A	#N/A		0.624474	#N/A	#N/A
6829	SUPT5H	Knockout	Oncogene-induced	Inhibits							HyS0049.105g		964.14		#N/A	#N/A	#N/A		#N/A	#N/A	#N/A		#N/A	#N/A	#N/A		0.562317	#N/A	0.553238
64175	P3H1	Knockdown	Replicative, Stress-induced	Inhibits							HyS0049.142g		331.257		#N/A	#N/A	#N/A		#N/A	#N/A	#N/A		1.18996	#N/A	#N/A		1.18996	#N/A	#N/A
5583	PRKCH	Knockdown, Overexpression	Stress-induced	Induces							HyS0051.120g		704.131		#N/A	#N/A	#N/A		#N/A	#N/A	#N/A		#N/A	#N/A	#N/A		0.43757	-0.379366	#N/A
10155	TRIM28	Knockout	Oncogene-induced	Induces							HyS0052.51g		192.2		#N/A	#N/A	#N/A		#N/A	#N/A	#N/A		1.21164	#N/A	#N/A		1.21164	-0.411944	#N/A
54708	MARH5	Knockdown	Replicative	Inhibits							HyS0053.145g		345.125		#N/A	#N/A	#N/A		#N/A	#N/A	#N/A		#N/A	#N/A	#N/A		#N/A	0.466017	#N/A
1457	CSNK2A1	Knockdown	Replicative	Inhibits							HyS0054.78g		564.303		#N/A	#N/A	#N/A		#N/A	#N/A	#N/A		#N/A	#N/A	#N/A		0.390543	#N/A	#N/A
4598	MVK	Overexpression	Replicative	Induces							HyS0055.74g		236.113		#N/A	#N/A	#N/A		#N/A	#N/A	#N/A		#N/A	#N/A	#N/A		#N/A	0.794001	#N/A
7472	WNT2	Knockdown	Replicative	Inhibits							HyS0056.79g		284.648		-2.8717	#N/A	#N/A		-2.8717	#N/A	#N/A		-2.8717	#N/A	#N/A		-2.8717	#N/A	0.683249
4145	MATK	Overexpression	Replicative	Induces							HyS0057.45g		399.438		#N/A	#N/A	#N/A		#N/A	#N/A	#N/A		#N/A	#N/A	#N/A		0.612489	#N/A	#N/A
2113	ETS1	Overexpression	Oncogene-induced	Induces							HyS0058.8g		140.584		3.02024	#N/A	#N/A		3.02024	#N/A	#N/A		3.02024	#N/A	#N/A		3.02024	#N/A	#N/A
2114	ETS2	Overexpression	Oncogene-induced	Induces							HyS0058.8g		143.28		3.02024	#N/A	#N/A		3.02024	#N/A	#N/A		3.02024	#N/A	#N/A		3.02024	#N/A	#N/A
7027	TFDP1	Knockdown	Replicative	Inhibits							HyS0058.97g		363.999		#N/A	#N/A	#N/A		#N/A	#N/A	#N/A		#N/A	#N/A	#N/A		#N/A	0.527637	#N/A
247	ALOX15B	Overexpression	Replicative	Induces							HyS0060.14g		281.182		#N/A	#N/A	#N/A		#N/A	#N/A	#N/A		1.10648	#N/A	#N/A		1.10648	#N/A	#N/A
5580	PRKCD	Knockdown, Overexpression	Replicative	Induces							HyS0063.14g		707.212		#N/A	#N/A	#N/A		#N/A	#N/A	#N/A		#N/A	#N/A	#N/A		0.646346	#N/A	#N/A
83931	STK40	Overexpression	Replicative	Induces							HyS0070.47g		436.032		#N/A	#N/A	#N/A		#N/A	#N/A	#N/A		#N/A	#N/A	#N/A		-0.867035	0.556747	#N/A
1452	CSNK1A1	Knockdown	Replicative	Inhibits							HyS0070.59g		597.816		#N/A	#N/A	#N/A		1.57508	#N/A	#N/A		1.57508	-1.2806	#N/A		1.57508	-1.2806	#N/A
2539	G6PD	Knockout	Replicative	Inhibits							HyS0079.26g		666.381		#N/A	#N/A	#N/A		#N/A	#N/A	#N/A		#N/A	#N/A	#N/A		0.49616	0.483601	-0.468989
9682	KDM4A	Knockdown	Replicative	Unclear							HyS0085.35g		455.292		#N/A	#N/A	#N/A		#N/A	#N/A	#N/A		#N/A	#N/A	#N/A		-0.487805	#N/A	#N/A
472	ATM	Knockout	Replicative	Inhibits							HyS0086.13g		857.44		#N/A	#N/A	#N/A		#N/A	#N/A	#N/A		#N/A	#N/A	#N/A		-0.443098	#N/A	-0.475535
7398	USP1	Knockdown	Oncogene-induced	Inhibits							HyS0090.42g		83.5741		#N/A	#N/A	#N/A		#N/A	#N/A	#N/A		#N/A	#N/A	#N/A		0.741841	0.378912	#N/A
231	AKR1B1	Knockdown, Overexpression	Stress-induced	Inhibits							HyS0095.28g		313.538		#N/A	#N/A	#N/A		#N/A	#N/A	#N/A		#N/A	#N/A	#N/A		1.00916	0.646892	#N/A
23049	SMG1	Knockdown	Replicative	Inhibits							HyS0097.23g		1976.83		#N/A	#N/A	#N/A		#N/A	#N/A	#N/A		#N/A	#N/A	#N/A		0.928922	#N/A	#N/A
2309	FOXO3	Knockdown	Replicative	Inhibits							HyS0098.48g		190.66		#N/A	#N/A	#N/A		2.01144	#N/A	#N/A		2.01144	-1.33783	#N/A		2.01144	-1.33783	#N/A
26298	EHF	Overexpression	Replicative	Induces							HyS0100.23g		93.9745		#N/A	#N/A	#N/A		#N/A	#N/A	#N/A		1.14858	#N/A	#N/A		1.14858	#N/A	#N/A
3707	ITPKB	Overexpression	Replicative	Induces							HyS0114.11g		335.88		#N/A	#N/A	#N/A		#N/A	#N/A	#N/A		#N/A	#N/A	#N/A		#N/A	-0.576832	#N/A
59277	NTN4	Knockdown, Overexpression	Stress-induced	Inhibits							HyS0124.10g		326.25		#N/A	#N/A	#N/A		2.2849	#N/A	#N/A		2.2849	#N/A	#N/A		2.2849	#N/A	#N/A
10445	MCRS1	Overexpression	Replicative	Induces							HyS0435.4g		313.538		#N/A	#N/A	#N/A		#N/A	#N/A	#N/A		#N/A	#N/A	#N/A		0.493007	#N/A	#N/A
2870	GRK6	Overexpression	Replicative	Induces							HyS0990.1g		648.662		#N/A	#N/A	#N/A		#N/A	#N/A	#N/A		#N/A	#N/A	#N/A		0.33193	#N/A	#N/A
672	BRCA1	Mutation	Stress-induced	Inhibits							HyS1071.1g		77.411		#N/A	#N/A	#N/A		#N/A	#N/A	#N/A		#N/A	#N/A	#N/A		-0.757692	#N/A	#N/A
9978	RBX1	Knockdown	Replicative	Inhibits							HyS1166.2g		186.808		#N/A	#N/A	#N/A		#N/A	#N/A	#N/A		#N/A	#N/A	#N/A		#N/A	0.474009	#N/A
											#N/A								#N/A	#N/A	#N/A		#N/A	#N/A	#N/A		#N/A	#N/A	#N/A
											#N/A								#N/A	#N/A	#N/A		#N/A	#N/A	#N/A		#N/A	#N/A	#N/A
											#N/A								#N/A	#N/A	#N/A		#N/A				#N/A	#N/A	#N/A
											#N/A								#N/A	#N/A	#N/A		#N/A				#N/A	#N/A	#N/A
											#N/A								#N/A	#N/A	#N/A		#N/A				#N/A	#N/A	#N/A
											#N/A								#N/A	#N/A	#N/A		#N/A				#N/A	#N/A	#N/A
											#N/A								#N/A	#N/A	#N/A		#N/A				#N/A	#N/A	#N/A
											#N/A								#N/A	#N/A	#N/A		#N/A				#N/A	#N/A	#N/A
											#N/A								#N/A	#N/A	#N/A		#N/A				#N/A	#N/A	#N/A
											#N/A								#N/A	#N/A	#N/A		#N/A				#N/A	#N/A	#N/A
											#N/A								#N/A	#N/A	#N/A		#N/A				#N/A	#N/A	#N/A
											#N/A								#N/A	#N/A	#N/A		#N/A				#N/A	#N/A	#N/A
											#N/A								#N/A	#N/A	#N/A		#N/A				#N/A	#N/A	#N/A
											#N/A								#N/A	#N/A	#N/A		#N/A				#N/A	#N/A	#N/A
											#N/A								#N/A	#N/A	#N/A		#N/A				#N/A	#N/A	#N/A
											#N/A								#N/A	#N/A	#N/A		#N/A				#N/A	#N/A	#N/A
											#N/A								#N/A	#N/A	#N/A						#N/A	#N/A	#N/A
											#N/A								#N/A	#N/A	#N/A						#N/A	#N/A	#N/A
											#N/A								#N/A	#N/A	#N/A						#N/A	#N/A	#N/A
											#N/A								#N/A	#N/A	#N/A						#N/A	#N/A	#N/A
											#N/A								#N/A	#N/A	#N/A						#N/A	#N/A	#N/A
											#N/A								#N/A	#N/A	#N/A						#N/A	#N/A	#N/A
											#N/A								#N/A	#N/A	#N/A						#N/A	#N/A	#N/A
											#N/A								#N/A	#N/A	#N/A						#N/A	#N/A	#N/A
											#N/A								#N/A	#N/A	#N/A						#N/A	#N/A	#N/A
											#N/A								#N/A	#N/A	#N/A						#N/A	#N/A	#N/A
											#N/A								#N/A	#N/A	#N/A						#N/A	#N/A	#N/A
											#N/A								#N/A	#N/A	#N/A						#N/A	#N/A	#N/A
											#N/A								#N/A	#N/A	#N/A						#N/A	#N/A	#N/A
											#N/A								#N/A	#N/A	#N/A						#N/A	#N/A	#N/A
											#N/A								#N/A	#N/A	#N/A						#N/A	#N/A	#N/A
											#N/A								#N/A	#N/A	#N/A						#N/A	#N/A	#N/A
											#N/A								#N/A	#N/A	#N/A						#N/A	#N/A	#N/A
											#N/A								#N/A	#N/A	#N/A						#N/A	#N/A	#N/A
											#N/A								#N/A	#N/A	#N/A						#N/A	#N/A	#N/A
											#N/A								#N/A	#N/A	#N/A						#N/A	#N/A	#N/A
											#N/A								#N/A	#N/A	#N/A						#N/A	#N/A	#N/A
											#N/A								#N/A	#N/A	#N/A						#N/A	#N/A	#N/A
											#N/A								#N/A	#N/A	#N/A						#N/A	#N/A	#N/A
											#N/A								#N/A	#N/A	#N/A						#N/A	#N/A	#N/A
											#N/A								#N/A	#N/A	#N/A						#N/A	#N/A	#N/A
											#N/A								#N/A	#N/A	#N/A						#N/A	#N/A	#N/A
											#N/A								#N/A	#N/A	#N/A						#N/A	#N/A	#N/A
											#N/A								#N/A	#N/A	#N/A						#N/A	#N/A	#N/A
											#N/A								#N/A	#N/A	#N/A						#N/A	#N/A	#N/A
											#N/A								#N/A	#N/A	#N/A						#N/A	#N/A	#N/A
											#N/A								#N/A	#N/A	#N/A						#N/A	#N/A	#N/A
											#N/A								#N/A	#N/A	#N/A						#N/A	#N/A	#N/A
											#N/A								#N/A	#N/A	#N/A						#N/A	#N/A	#N/A
											#N/A								#N/A	#N/A	#N/A						#N/A	#N/A	#N/A
											#N/A								#N/A	#N/A	#N/A						#N/A	#N/A	#N/A
											#N/A								#N/A	#N/A	#N/A						#N/A	#N/A	#N/A
											#N/A								#N/A	#N/A	#N/A						#N/A	#N/A	#N/A
											#N/A								#N/A	#N/A	#N/A						#N/A	#N/A	#N/A
											#N/A								#N/A	#N/A	#N/A						#N/A	#N/A	#N/A
											#N/A								#N/A	#N/A	#N/A						#N/A	#N/A	#N/A
											#N/A								#N/A	#N/A	#N/A						#N/A	#N/A	#N/A
											#N/A								#N/A	#N/A	#N/A						#N/A	#N/A	#N/A
											#N/A								#N/A	#N/A	#N/A						#N/A	#N/A	#N/A
											#N/A								#N/A	#N/A	#N/A						#N/A	#N/A	#N/A
											#N/A								#N/A	#N/A	#N/A						#N/A	#N/A	#N/A
											#N/A								#N/A	#N/A	#N/A						#N/A	#N/A	#N/A
											#N/A								#N/A	#N/A	#N/A						#N/A	#N/A	#N/A
											#N/A								#N/A	#N/A	#N/A						#N/A	#N/A	#N/A
											#N/A								#N/A	#N/A	#N/A						#N/A	#N/A	#N/A
											#N/A								#N/A	#N/A	#N/A						#N/A	#N/A	#N/A
											#N/A								#N/A	#N/A	#N/A						#N/A	#N/A	#N/A
											#N/A								#N/A	#N/A	#N/A						#N/A	#N/A	#N/A
											#N/A								#N/A	#N/A	#N/A						#N/A	#N/A	#N/A
											#N/A								#N/A	#N/A	#N/A						#N/A	#N/A	#N/A
											#N/A								#N/A	#N/A	#N/A						#N/A	#N/A	#N/A
											#N/A								#N/A	#N/A	#N/A						#N/A	#N/A	#N/A
											#N/A								#N/A	#N/A	#N/A						#N/A	#N/A	#N/A
											#N/A								#N/A	#N/A	#N/A						#N/A	#N/A	#N/A
											#N/A								#N/A	#N/A	#N/A						#N/A	#N/A	#N/A
											#N/A								#N/A	#N/A	#N/A						#N/A	#N/A	#N/A
											#N/A								#N/A	#N/A	#N/A						#N/A	#N/A	#N/A
											#N/A								#N/A	#N/A	#N/A						#N/A	#N/A	#N/A
											#N/A								#N/A		#N/A						#N/A	#N/A	#N/A
											#N/A								#N/A		#N/A						#N/A	#N/A	#N/A
											#N/A								#N/A		#N/A						#N/A	#N/A	#N/A
											#N/A								#N/A		#N/A						#N/A	#N/A	#N/A
											#N/A								#N/A		#N/A						#N/A	#N/A	#N/A
											#N/A								#N/A		#N/A						#N/A	#N/A	#N/A
											#N/A								#N/A		#N/A						#N/A	#N/A	#N/A
											#N/A								#N/A		#N/A						#N/A	#N/A	#N/A
											#N/A								#N/A		#N/A						#N/A	#N/A	#N/A
											#N/A								#N/A		#N/A						#N/A	#N/A	#N/A
											#N/A								#N/A		#N/A						#N/A	#N/A	#N/A
											#N/A								#N/A		#N/A						#N/A	#N/A	#N/A
											#N/A								#N/A		#N/A						#N/A	#N/A	#N/A
											#N/A								#N/A		#N/A						#N/A	#N/A	#N/A
											#N/A								#N/A		#N/A						#N/A	#N/A	#N/A
											#N/A								#N/A		#N/A						#N/A	#N/A	#N/A
											#N/A								#N/A		#N/A						#N/A	#N/A	#N/A
											#N/A								#N/A		#N/A						#N/A	#N/A	#N/A
											#N/A								#N/A		#N/A						#N/A	#N/A	#N/A
											#N/A								#N/A		#N/A						#N/A	#N/A	#N/A
											#N/A								#N/A		#N/A						#N/A	#N/A	#N/A
											#N/A								#N/A		#N/A						#N/A	#N/A	#N/A
											#N/A								#N/A		#N/A						#N/A	#N/A	#N/A
											#N/A								#N/A		#N/A						#N/A	#N/A	#N/A
											#N/A								#N/A		#N/A						#N/A	#N/A	#N/A
											#N/A								#N/A		#N/A						#N/A	#N/A	#N/A
											#N/A								#N/A		#N/A						#N/A	#N/A	#N/A
											#N/A								#N/A		#N/A						#N/A	#N/A	#N/A
											#N/A								#N/A		#N/A						#N/A	#N/A	#N/A
											#N/A								#N/A		#N/A						#N/A	#N/A	#N/A
											#N/A								#N/A		#N/A						#N/A	#N/A	#N/A
											#N/A								#N/A		#N/A						#N/A	#N/A	#N/A
											#N/A								#N/A		#N/A						#N/A	#N/A	#N/A
											#N/A								#N/A		#N/A						#N/A	#N/A	#N/A
											#N/A								#N/A		#N/A						#N/A	#N/A	#N/A
											#N/A								#N/A		#N/A						#N/A	#N/A	#N/A
											#N/A								#N/A		#N/A						#N/A	#N/A	#N/A
											#N/A								#N/A		#N/A						#N/A	#N/A	#N/A
											#N/A								#N/A		#N/A						#N/A	#N/A	#N/A
											#N/A								#N/A		#N/A						#N/A	#N/A	#N/A
											#N/A								#N/A		#N/A						#N/A	#N/A	#N/A
											#N/A								#N/A		#N/A						#N/A	#N/A	#N/A
											#N/A								#N/A		#N/A						#N/A	#N/A	#N/A
											#N/A								#N/A		#N/A						#N/A	#N/A	#N/A
											#N/A								#N/A		#N/A						#N/A	#N/A	#N/A
											#N/A								#N/A		#N/A						#N/A	#N/A	#N/A
											#N/A								#N/A		#N/A						#N/A	#N/A	#N/A
											#N/A								#N/A		#N/A						#N/A	#N/A	#N/A
											#N/A								#N/A		#N/A						#N/A	#N/A	#N/A
											#N/A								#N/A		#N/A						#N/A	#N/A	#N/A
											#N/A								#N/A		#N/A						#N/A	#N/A	#N/A
											#N/A								#N/A		#N/A						#N/A	#N/A	#N/A
											#N/A								#N/A		#N/A						#N/A	#N/A	#N/A
											#N/A								#N/A		#N/A						#N/A	#N/A	#N/A
											#N/A								#N/A		#N/A						#N/A	#N/A	#N/A
											#N/A								#N/A		#N/A						#N/A	#N/A	#N/A
											#N/A								#N/A		#N/A						#N/A	#N/A	#N/A
											#N/A								#N/A		#N/A						#N/A	#N/A	#N/A
											#N/A								#N/A		#N/A						#N/A	#N/A	#N/A
											#N/A								#N/A		#N/A						#N/A	#N/A	#N/A
											#N/A								#N/A								#N/A	#N/A	#N/A
											#N/A								#N/A								#N/A	#N/A	#N/A
											#N/A								#N/A								#N/A	#N/A	#N/A
											#N/A								#N/A								#N/A	#N/A	#N/A
											#N/A								#N/A								#N/A	#N/A	#N/A
											#N/A								#N/A								#N/A	#N/A	#N/A
											#N/A								#N/A								#N/A	#N/A	#N/A
											#N/A								#N/A								#N/A	#N/A	#N/A
											#N/A								#N/A								#N/A	#N/A	#N/A
											#N/A								#N/A								#N/A	#N/A	#N/A
											#N/A								#N/A								#N/A	#N/A	#N/A
											#N/A								#N/A								#N/A	#N/A	#N/A
											#N/A								#N/A								#N/A	#N/A	#N/A
											#N/A								#N/A								#N/A	#N/A	#N/A
											#N/A								#N/A								#N/A	#N/A	#N/A
											#N/A								#N/A								#N/A	#N/A	#N/A
											#N/A								#N/A								#N/A	#N/A	#N/A
											#N/A								#N/A								#N/A	#N/A	#N/A
											#N/A								#N/A								#N/A	#N/A	#N/A
											#N/A																#N/A	#N/A	#N/A
											#N/A																#N/A	#N/A	#N/A
											#N/A																#N/A	#N/A	#N/A
											#N/A																#N/A	#N/A	#N/A
											#N/A																#N/A	#N/A	#N/A
											#N/A																#N/A	#N/A	#N/A
											#N/A																#N/A	#N/A	#N/A
											#N/A																#N/A	#N/A	#N/A
											#N/A																#N/A	#N/A	#N/A
											#N/A																#N/A	#N/A	#N/A
											#N/A																#N/A	#N/A	#N/A
											#N/A																#N/A		#N/A
											#N/A																#N/A		#N/A
											#N/A																#N/A		#N/A
											#N/A																#N/A		#N/A
											#N/A																#N/A
											#N/A																#N/A
											#N/A																#N/A
											#N/A																#N/A
											#N/A																#N/A
											#N/A																#N/A
											#N/A																#N/A
											#N/A																#N/A
											#N/A																#N/A
											#N/A																#N/A
											#N/A																#N/A
											#N/A																#N/A
											#N/A																#N/A
											#N/A																#N/A
											#N/A																#N/A
											#N/A																#N/A
											#N/A																#N/A
											#N/A																#N/A
											#N/A																#N/A
											#N/A																#N/A
											#N/A																#N/A
											#N/A																#N/A
											#N/A																#N/A
											#N/A																#N/A
											#N/A																#N/A
											#N/A																#N/A
											#N/A																#N/A
											#N/A																#N/A
											#N/A																#N/A
											#N/A																#N/A
											#N/A																#N/A
											#N/A																#N/A
											#N/A																#N/A
											#N/A																#N/A
											#N/A																#N/A
											#N/A																#N/A
											#N/A																#N/A
											#N/A																#N/A
											#N/A																#N/A
											#N/A																#N/A
											#N/A																#N/A
											#N/A																#N/A
											#N/A																#N/A
											#N/A																#N/A
											#N/A																#N/A
											#N/A																#N/A
											#N/A																#N/A
											#N/A																#N/A
											#N/A																#N/A
											#N/A																#N/A
											#N/A																#N/A
											#N/A																#N/A
											#N/A																#N/A
											#N/A																#N/A
											#N/A																#N/A
											#N/A
											#N/A
											#N/A
											#N/A
											#N/A
											#N/A
											#N/A
											#N/A
											#N/A
											#N/A
											#N/A
											#N/A
											#N/A
											#N/A
											#N/A
											#N/A
											#N/A
											#N/A
											#N/A
											#N/A
											#N/A
											#N/A
											#N/A
											#N/A
											#N/A
											#N/A
											#N/A
											#N/A
											#N/A
											#N/A
											#N/A
											#N/A
											#N/A
											#N/A
											#N/A
											#N/A
											#N/A
											#N/A
											#N/A
											#N/A
											#N/A
											#N/A
											#N/A
											#N/A
											#N/A
											#N/A
											#N/A
											#N/A
											#N/A
											#N/A
											#N/A
											#N/A
											#N/A
											#N/A
											#N/A
											#N/A
											#N/A
											#N/A
											#N/A
											#N/A
											#N/A
											#N/A
											#N/A
											#N/A
											#N/A
											#N/A
											#N/A
											#N/A
											#N/A
											#N/A
											#N/A
											#N/A
											#N/A
											#N/A
											#N/A
											#N/A
											#N/A
											#N/A
											#N/A
											#N/A
											#N/A
											#N/A
											#N/A
											#N/A
											#N/A
											#N/A
											#N/A
											#N/A
											#N/A
											#N/A
											#N/A
											#N/A
											#N/A
											#N/A
											#N/A
											#N/A
											#N/A
											#N/A
											#N/A
											#N/A
											#N/A
											#N/A
											#N/A
											#N/A
											#N/A
											#N/A
											#N/A
											#N/A
											#N/A
											#N/A
											#N/A
											#N/A
											#N/A
											#N/A
											#N/A
											#N/A
											#N/A
											#N/A
											#N/A
											#N/A
											#N/A
											#N/A
											#N/A
											#N/A
											#N/A
											#N/A
											#N/A
											#N/A
											#N/A
											#N/A
											#N/A
											#N/A
											#N/A
											#N/A
											#N/A
											#N/A
											#N/A
											#N/A
											#N/A
											#N/A
											#N/A
											#N/A
											#N/A
											#N/A
											#N/A
											#N/A
											#N/A
											#N/A
											#N/A
											#N/A
											#N/A
											#N/A
											#N/A
											#N/A
											#N/A
											#N/A
											#N/A
											#N/A
											#N/A
											#N/A
											#N/A
											#N/A
											#N/A
											#N/A
											#N/A
											#N/A
											#N/A
											#N/A
											#N/A
											#N/A
											#N/A
											#N/A
											#N/A
											#N/A
											#N/A
											#N/A
											#N/A
											#N/A
											#N/A
											#N/A
											#N/A
											#N/A
											#N/A
											#N/A
											#N/A
											#N/A
											#N/A
											#N/A
											#N/A
											#N/A
											#N/A
											#N/A
											#N/A
											#N/A
											#N/A
											#N/A
											#N/A
											#N/A
											#N/A
											#N/A
											#N/A
											#N/A
											#N/A
											#N/A
											#N/A
											#N/A
											#N/A
											#N/A
											#N/A
											#N/A
											#N/A
											#N/A
											#N/A
											#N/A
											#N/A
											#N/A
											#N/A
											#N/A
											#N/A
											#N/A
											#N/A
											#N/A
											#N/A
											#N/A
											#N/A
											#N/A
											#N/A
											#N/A
											#N/A
											#N/A
											#N/A
											#N/A
											#N/A
											#N/A
											#N/A
											#N/A
											#N/A
											#N/A
											#N/A
											#N/A
											#N/A
											#N/A
											#N/A
											#N/A
											#N/A
											#N/A
											#N/A
											#N/A
											#N/A
											#N/A
											#N/A
											#N/A
											#N/A
											#N/A
											#N/A
											#N/A
											#N/A
											#N/A
											#N/A
											#N/A
											#N/A
											#N/A
											#N/A
											#N/A
											#N/A
											#N/A
											#N/A
											#N/A
											#N/A
											#N/A
											#N/A
											#N/A
											#N/A
											#N/A
											#N/A
											#N/A
											#N/A
											#N/A
											#N/A
											#N/A
											#N/A
											#N/A
											#N/A
											#N/A
											#N/A
											#N/A
											#N/A
											#N/A
											#N/A
											#N/A
											#N/A
											#N/A
											#N/A
											#N/A
											#N/A
											#N/A
											#N/A
											#N/A
											#N/A
											#N/A
											#N/A
											#N/A
											#N/A
											#N/A
											#N/A
											#N/A
											#N/A
											#N/A
											#N/A
											#N/A
											#N/A
											#N/A
											#N/A
											#N/A
											#N/A
											#N/A
											#N/A
											#N/A
											#N/A
											#N/A
											#N/A
											#N/A
											#N/A
											#N/A
											#N/A
											#N/A
											#N/A
											#N/A
											#N/A
											#N/A
											#N/A
											#N/A
											#N/A
											#N/A
											#N/A
											#N/A
											#N/A
											#N/A
											#N/A
											#N/A
											#N/A
											#N/A
											#N/A
											#N/A
											#N/A
											#N/A
											#N/A
											#N/A
											#N/A
											#N/A
											#N/A
											#N/A
											#N/A
											#N/A
											#N/A
											#N/A
											#N/A
											#N/A
											#N/A
											#N/A
											#N/A
											#N/A
											#N/A
											#N/A
											#N/A
											#N/A
											#N/A
											#N/A
											#N/A
											#N/A
											#N/A
											#N/A
											#N/A
											#N/A
											#N/A
											#N/A
											#N/A
											#N/A
											#N/A
											#N/A
											#N/A
											#N/A
											#N/A
											#N/A
											#N/A
											#N/A
											#N/A
											#N/A
											#N/A
											#N/A
											#N/A
											#N/A
											#N/A
											#N/A
											#N/A
											#N/A
											#N/A
											#N/A
											#N/A
											#N/A
											#N/A
											#N/A
											#N/A
											#N/A
											#N/A
											#N/A
											#N/A
											#N/A
											#N/A
											#N/A
											#N/A
											#N/A
											#N/A
											#N/A
											#N/A
											#N/A
											#N/A
											#N/A
											#N/A
											#N/A
											#N/A
											#N/A
											#N/A
											#N/A
											#N/A
											#N/A
											#N/A
											#N/A
											#N/A
											#N/A
											#N/A
											#N/A
											#N/A
											#N/A
											#N/A
											#N/A
											#N/A
											#N/A
											#N/A
											#N/A
											#N/A
											#N/A
											#N/A
											#N/A
											#N/A
											#N/A
											#N/A
											#N/A
											#N/A
											#N/A
											#N/A
											#N/A
											#N/A
											#N/A
											#N/A
											#N/A
											#N/A
											#N/A
											#N/A
											#N/A
											#N/A
											#N/A
											#N/A
											#N/A
											#N/A
											#N/A
											#N/A
											#N/A
											#N/A
											#N/A
											#N/A
											#N/A
											#N/A
											#N/A
											#N/A
											#N/A
											#N/A
											#N/A
											#N/A
											#N/A
											#N/A
											#N/A
											#N/A
											#N/A
											#N/A
											#N/A
											#N/A
											#N/A
											#N/A
											#N/A
											#N/A
											#N/A
											#N/A
											#N/A
											#N/A
											#N/A
											#N/A
											#N/A
											#N/A
											#N/A
											#N/A
											#N/A
											#N/A
											#N/A
											#N/A
											#N/A
											#N/A
											#N/A
											#N/A
											#N/A
											#N/A
											#N/A
											#N/A
											#N/A
											#N/A
											#N/A
											#N/A
											#N/A
											#N/A
											#N/A
											#N/A
											#N/A
											#N/A
											#N/A
											#N/A
											#N/A
											#N/A
											#N/A
											#N/A
											#N/A
											#N/A
											#N/A
											#N/A
											#N/A
											#N/A
											#N/A
											#N/A
											#N/A
											#N/A
											#N/A
											#N/A
											#N/A
											#N/A
											#N/A
											#N/A
											#N/A
											#N/A
											#N/A
											#N/A
											#N/A
											#N/A
											#N/A
											#N/A
											#N/A
											#N/A
											#N/A
											#N/A
											#N/A
											#N/A
											#N/A
											#N/A
											#N/A
											#N/A
											#N/A
											#N/A
											#N/A
											#N/A
											#N/A
											#N/A
											#N/A
											#N/A
											#N/A
											#N/A
											#N/A
											#N/A
											#N/A
											#N/A
											#N/A
											#N/A
											#N/A
											#N/A
											#N/A
											#N/A
											#N/A
											#N/A
											#N/A
											#N/A
											#N/A
											#N/A
											#N/A
											#N/A
											#N/A
											#N/A
											#N/A
											#N/A
											#N/A
											#N/A
											#N/A
											#N/A
											#N/A
											#N/A
											#N/A
											#N/A
											#N/A
											#N/A
											#N/A
											#N/A
											#N/A
											#N/A
											#N/A
											#N/A
											#N/A
											#N/A
											#N/A
											#N/A
											#N/A
											#N/A
											#N/A
											#N/A
											#N/A
											#N/A
											#N/A
											#N/A
											#N/A
											#N/A
											#N/A
											#N/A
											#N/A
											#N/A
											#N/A
											#N/A
											#N/A
											#N/A
											#N/A
											#N/A
											#N/A
											#N/A
											#N/A
											#N/A
											#N/A
											#N/A
											#N/A
											#N/A
											#N/A
											#N/A
											#N/A
											#N/A
											#N/A
											#N/A
											#N/A
											#N/A
											#N/A
											#N/A
											#N/A
											#N/A
											#N/A
											#N/A
											#N/A
											#N/A
											#N/A
											#N/A
											#N/A
											#N/A
											#N/A
											#N/A
											#N/A
											#N/A
											#N/A
											#N/A
											#N/A
											#N/A
											#N/A
											#N/A
											#N/A
											#N/A
											#N/A
											#N/A
											#N/A
											#N/A
											#N/A
											#N/A
											#N/A
											#N/A
											#N/A
											#N/A
											#N/A
											#N/A
											#N/A
											#N/A
											#N/A
											#N/A
											#N/A
											#N/A
											#N/A
											#N/A
											#N/A
											#N/A
											#N/A
											#N/A
											#N/A
											#N/A
											#N/A
											#N/A
											#N/A
											#N/A
											#N/A
											#N/A
											#N/A
											#N/A
											#N/A
											#N/A
											#N/A
											#N/A
											#N/A
											#N/A
											#N/A
											#N/A
											#N/A
											#N/A
											#N/A
											#N/A
											#N/A
											#N/A
											#N/A
											#N/A
											#N/A
											#N/A
											#N/A
											#N/A
											#N/A
											#N/A
											#N/A
											#N/A
											#N/A
											#N/A
											#N/A
											#N/A
											#N/A
											#N/A
											#N/A
											#N/A
											#N/A
											#N/A
											#N/A
											#N/A
											#N/A
											#N/A
											#N/A
											#N/A
											#N/A
											#N/A
											#N/A
											#N/A
											#N/A
											#N/A
											#N/A
											#N/A
											#N/A
											#N/A
											#N/A
											#N/A
											#N/A
											#N/A
											#N/A
											#N/A
											#N/A
											#N/A
											#N/A
											#N/A
											#N/A
											#N/A
											#N/A
											#N/A
											#N/A
											#N/A
											#N/A
											#N/A
											#N/A
											#N/A
											#N/A
											#N/A
											#N/A
											#N/A
											#N/A
											#N/A
											#N/A
											#N/A
											#N/A
											#N/A
											#N/A
											#N/A
											#N/A
											#N/A
											#N/A
											#N/A
											#N/A
											#N/A
											#N/A
											#N/A
											#N/A
											#N/A
											#N/A
											#N/A
											#N/A
											#N/A
											#N/A
											#N/A
											#N/A
											#N/A
											#N/A
											#N/A
											#N/A
											#N/A
											#N/A
											#N/A
											#N/A
											#N/A
											#N/A
											#N/A
											#N/A
											#N/A
											#N/A
											#N/A
											#N/A
											#N/A
											#N/A
											#N/A
											#N/A
											#N/A
											#N/A
											#N/A
											#N/A
											#N/A
											#N/A
											#N/A
											#N/A
											#N/A
											#N/A
											#N/A
											#N/A
											#N/A
											#N/A
											#N/A
											#N/A
											#N/A
											#N/A
											#N/A
											#N/A
											#N/A
											#N/A
											#N/A
											#N/A
											#N/A
											#N/A
											#N/A
											#N/A
											#N/A
											#N/A
											#N/A
											#N/A
											#N/A
											#N/A
											#N/A
											#N/A
											#N/A
											#N/A
											#N/A
											#N/A
											#N/A
											#N/A
											#N/A
											#N/A
											#N/A
											#N/A
											#N/A
											#N/A
											#N/A
											#N/A
											#N/A
											#N/A
											#N/A
											#N/A
											#N/A
											#N/A
											#N/A
											#N/A
											#N/A
											#N/A
											#N/A
											#N/A
											#N/A
											#N/A
											#N/A
											#N/A
											#N/A
											#N/A
											#N/A
											#N/A
											#N/A
											#N/A
											#N/A
											#N/A
											#N/A
											#N/A
											#N/A
											#N/A
											#N/A
											#N/A
											#N/A
											#N/A
											#N/A
											#N/A
											#N/A
											#N/A
											#N/A
											#N/A
											#N/A
											#N/A
											#N/A
											#N/A
											#N/A
											#N/A
											#N/A
											#N/A
											#N/A
											#N/A
											#N/A
											#N/A
											#N/A
											#N/A
											#N/A
											#N/A
											#N/A
											#N/A
											#N/A
											#N/A
											#N/A
											#N/A
											#N/A
											#N/A
											#N/A
											#N/A
											#N/A
											#N/A
											#N/A
											#N/A
											#N/A
											#N/A
											#N/A
											#N/A
											#N/A
											#N/A
											#N/A
											#N/A
											#N/A
											#N/A
											#N/A
											#N/A
											#N/A
											#N/A
											#N/A
											#N/A
											#N/A
											#N/A
											#N/A
											#N/A
											#N/A
											#N/A
											#N/A
											#N/A
											#N/A
											#N/A
											#N/A
											#N/A
											#N/A
											#N/A
											#N/A
											#N/A
											#N/A
											#N/A
											#N/A
											#N/A
											#N/A
											#N/A
											#N/A
											#N/A
											#N/A
											#N/A
											#N/A
											#N/A
											#N/A
											#N/A
											#N/A
											#N/A
											#N/A
											#N/A
											#N/A
											#N/A
											#N/A
											#N/A
											#N/A
											#N/A
											#N/A
											#N/A
											#N/A
											#N/A
											#N/A
											#N/A
											#N/A
											#N/A
											#N/A
											#N/A
											#N/A
											#N/A
											#N/A
											#N/A
											#N/A
											#N/A
											#N/A
											#N/A
											#N/A
											#N/A
											#N/A
											#N/A
											#N/A
											#N/A
											#N/A
											#N/A
											#N/A
											#N/A
											#N/A
											#N/A
											#N/A
											#N/A
											#N/A
											#N/A
											#N/A
											#N/A
											#N/A
											#N/A
											#N/A
											#N/A
											#N/A
											#N/A
											#N/A
											#N/A
											#N/A
											#N/A
											#N/A
											#N/A
											#N/A
											#N/A
											#N/A
											#N/A
											#N/A
											#N/A
											#N/A
											#N/A
											#N/A
											#N/A
											#N/A
											#N/A
											#N/A
											#N/A
											#N/A
											#N/A
											#N/A
											#N/A
											#N/A
											#N/A
											#N/A
											#N/A
											#N/A
											#N/A
											#N/A
											#N/A
											#N/A
											#N/A
											#N/A
											#N/A
											#N/A
											#N/A
											#N/A
											#N/A
											#N/A
											#N/A
											#N/A
											#N/A
											#N/A
											#N/A
											#N/A
											#N/A
											#N/A
											#N/A
											#N/A
											#N/A
											#N/A
											#N/A
											#N/A
											#N/A
											#N/A
											#N/A
											#N/A
											#N/A
											#N/A
											#N/A
											#N/A
											#N/A
											#N/A
											#N/A
											#N/A
											#N/A
											#N/A
											#N/A
											#N/A
											#N/A
											#N/A
											#N/A
											#N/A
											#N/A
											#N/A
											#N/A
											#N/A
											#N/A
											#N/A
											#N/A
											#N/A
											#N/A
											#N/A
											#N/A
											#N/A
											#N/A
											#N/A
											#N/A
											#N/A
											#N/A
											#N/A
											#N/A
											#N/A
											#N/A
											#N/A
											#N/A
											#N/A
											#N/A
											#N/A
											#N/A
											#N/A
											#N/A
											#N/A
											#N/A
											#N/A
											#N/A
											#N/A
											#N/A
											#N/A
											#N/A
											#N/A
											#N/A
											#N/A
											#N/A
											#N/A
											#N/A
											#N/A
											#N/A
											#N/A
											#N/A
											#N/A
											#N/A
											#N/A
											#N/A
											#N/A
											#N/A
											#N/A
											#N/A
											#N/A
											#N/A
											#N/A
											#N/A
											#N/A
											#N/A
											#N/A
											#N/A
											#N/A
											#N/A
											#N/A
											#N/A
											#N/A
											#N/A
											#N/A
											#N/A
											#N/A
											#N/A
											#N/A
											#N/A
											#N/A
											#N/A
											#N/A
											#N/A
											#N/A
											#N/A
											#N/A
											#N/A
											#N/A
											#N/A
											#N/A
											#N/A
											#N/A
											#N/A
											#N/A
											#N/A
											#N/A
											#N/A
											#N/A
											#N/A
											#N/A
											#N/A
											#N/A
											#N/A
											#N/A
											#N/A
											#N/A
											#N/A
											#N/A
											#N/A
											#N/A
											#N/A
											#N/A
											#N/A
											#N/A
											#N/A
											#N/A
											#N/A
											#N/A
											#N/A
											#N/A
											#N/A
											#N/A
											#N/A
											#N/A
											#N/A
											#N/A
											#N/A
											#N/A
											#N/A
											#N/A
											#N/A
											#N/A
											#N/A
											#N/A
											#N/A
											#N/A
											#N/A
											#N/A
											#N/A
											#N/A
											#N/A
											#N/A
											#N/A
											#N/A
											#N/A
											#N/A
											#N/A
											#N/A
											#N/A
											#N/A
											#N/A
											#N/A
											#N/A
											#N/A
											#N/A
											#N/A
											#N/A
											#N/A
											#N/A
											#N/A
											#N/A
											#N/A
											#N/A
											#N/A
											#N/A
											#N/A
											#N/A
											#N/A
											#N/A
											#N/A
											#N/A
											#N/A
											#N/A
											#N/A
											#N/A
											#N/A
											#N/A
											#N/A
											#N/A
											#N/A
											#N/A
											#N/A
											#N/A
											#N/A
											#N/A
											#N/A
											#N/A
											#N/A
											#N/A
											#N/A
											#N/A
											#N/A
											#N/A
											#N/A
											#N/A
											#N/A
											#N/A
											#N/A
											#N/A
											#N/A
											#N/A
											#N/A
											#N/A
											#N/A
											#N/A
											#N/A
											#N/A
											#N/A
											#N/A
											#N/A
											#N/A
											#N/A
											#N/A
											#N/A
											#N/A
											#N/A
											#N/A
											#N/A
											#N/A
											#N/A
											#N/A
											#N/A
											#N/A
											#N/A
											#N/A
											#N/A
											#N/A
											#N/A
											#N/A
											#N/A
											#N/A
											#N/A
											#N/A
											#N/A
											#N/A
											#N/A
											#N/A
											#N/A
											#N/A
											#N/A
											#N/A
											#N/A
											#N/A
											#N/A
											#N/A
											#N/A
											#N/A
											#N/A
											#N/A
											#N/A
											#N/A
											#N/A
											#N/A
											#N/A
											#N/A
											#N/A
											#N/A
											#N/A
											#N/A
											#N/A
											#N/A
											#N/A
											#N/A
											#N/A
											#N/A
											#N/A
											#N/A
											#N/A
											#N/A
											#N/A
											#N/A
											#N/A
											#N/A
											#N/A
											#N/A
											#N/A
											#N/A
											#N/A
											#N/A
											#N/A
											#N/A
											#N/A
											#N/A
											#N/A
											#N/A
											#N/A
											#N/A
											#N/A
											#N/A
											#N/A
											#N/A
											#N/A
											#N/A
											#N/A
											#N/A
											#N/A
											#N/A
											#N/A
											#N/A
											#N/A
											#N/A
											#N/A
											#N/A
											#N/A
											#N/A
											#N/A
											#N/A
											#N/A
											#N/A
											#N/A
											#N/A
											#N/A
											#N/A
											#N/A
											#N/A
											#N/A
											#N/A
											#N/A
											#N/A
											#N/A
											#N/A
											#N/A
											#N/A
											#N/A
											#N/A
											#N/A
											#N/A
											#N/A
											#N/A
											#N/A
											#N/A
											#N/A
											#N/A
											#N/A
											#N/A
											#N/A
											#N/A
											#N/A
											#N/A
											#N/A
											#N/A
											#N/A
											#N/A
											#N/A
											#N/A
											#N/A
											#N/A
											#N/A
											#N/A
											#N/A
											#N/A
											#N/A
											#N/A
											#N/A
											#N/A
											#N/A
											#N/A
											#N/A
											#N/A
											#N/A
											#N/A
											#N/A
											#N/A
											#N/A
											#N/A
											#N/A
											#N/A
											#N/A
											#N/A
											#N/A
											#N/A
											#N/A
											#N/A
											#N/A
											#N/A
											#N/A
											#N/A
											#N/A
											#N/A
											#N/A
											#N/A
											#N/A
											#N/A
											#N/A
											#N/A
											#N/A
											#N/A
											#N/A
											#N/A
											#N/A
											#N/A
											#N/A
											#N/A
											#N/A
											#N/A
											#N/A
											#N/A
											#N/A
											#N/A
											#N/A
											#N/A
											#N/A
											#N/A
											#N/A
											#N/A
											#N/A
											#N/A
											#N/A
											#N/A
											#N/A
											#N/A
											#N/A
											#N/A
											#N/A
											#N/A
											#N/A
											#N/A
											#N/A
											#N/A
											#N/A
											#N/A
											#N/A
											#N/A
											#N/A
											#N/A
											#N/A
											#N/A
											#N/A
											#N/A
											#N/A
											#N/A
											#N/A
											#N/A
											#N/A
											#N/A
											#N/A
											#N/A
											#N/A
											#N/A
											#N/A
											#N/A
											#N/A
											#N/A
											#N/A
											#N/A
											#N/A
											#N/A
											#N/A
											#N/A
											#N/A
											#N/A
											#N/A
											#N/A
											#N/A
											#N/A
											#N/A
											#N/A
											#N/A
											#N/A
											#N/A
											#N/A
											#N/A
											#N/A
											#N/A
											#N/A
											#N/A
											#N/A
											#N/A
											#N/A
											#N/A
											#N/A
											#N/A
											#N/A
											#N/A
											#N/A
											#N/A
											#N/A
											#N/A
											#N/A
											#N/A
											#N/A
											#N/A
											#N/A
											#N/A
											#N/A
											#N/A
											#N/A
											#N/A
											#N/A
											#N/A
											#N/A
											#N/A
											#N/A
											#N/A
											#N/A
											#N/A
											#N/A
											#N/A
											#N/A
											#N/A
											#N/A
											#N/A
											#N/A
											#N/A
											#N/A
											#N/A
											#N/A
											#N/A
											#N/A
											#N/A
											#N/A
											#N/A
											#N/A
[truncated: 19,938 more rows]

## Sheet: CellAgeHomologue
NAME
HyS0001.148	HyS0001.148g
HyS0001.258	HyS0001.258g
HyS0001.318	HyS0001.318g
HyS0001.462	HyS0001.462g
HyS0002.10	HyS0002.10g
HyS0002.37	HyS0002.37g
HyS0002.60	HyS0002.60g
HyS0002.67	HyS0002.67g
HyS0002.67	HyS0002.67g
HyS0002.249	HyS0002.249g
HyS0002.323	HyS0002.323g
HyS0002.351	HyS0002.351g
HyS0002.485	HyS0002.485g
HyS0002.518	HyS0002.518g
HyS0003.228	HyS0003.228g
HyS0003.280	HyS0003.280g
HyS0003.291	HyS0003.291g
HyS0003.291	HyS0003.291g
HyS0003.318	HyS0003.318g
HyS0003.382	HyS0003.382g
HyS0003.481	HyS0003.481g
HyS0004.62	HyS0004.62g
HyS0004.62	HyS0004.62g
HyS0004.115	HyS0004.115g
HyS0004.123	HyS0004.123g
HyS0004.123	HyS0004.123g
HyS0004.195	HyS0004.195g
HyS0004.271	HyS0004.271g
HyS0004.271	HyS0004.271g
HyS0004.350	HyS0004.350g
HyS0004.426	HyS0004.426g
HyS0004.443	HyS0004.443g
HyS0005.84	HyS0005.84g
HyS0005.105	HyS0005.105g
HyS0005.256	HyS0005.256g
HyS0005.278	HyS0005.278g
HyS0005.306	HyS0005.306g
HyS0005.349	HyS0005.349g
HyS0005.377	HyS0005.377g
HyS0005.379	HyS0005.379g
HyS0006.14	HyS0006.14g
HyS0006.14	HyS0006.14g
HyS0006.321	HyS0006.321g
HyS0007.102	HyS0007.102g
HyS0007.170	HyS0007.170g
HyS0007.204	HyS0007.204g
HyS0007.264	HyS0007.264g
HyS0008.86	HyS0008.86g
HyS0008.120	HyS0008.120g
HyS0008.221	HyS0008.221g
HyS0008.346	HyS0008.346g
HyS0009.30	HyS0009.30g
HyS0009.124	HyS0009.124g
HyS0009.191	HyS0009.191g
HyS0009.276	HyS0009.276g
HyS0009.294	HyS0009.294g
HyS0009.330	HyS0009.330g
HyS0009.351	HyS0009.351g
HyS0010.3	HyS0010.3g
HyS0010.78	HyS0010.78g
HyS0010.79	HyS0010.79g
HyS0010.132	HyS0010.132g
HyS0010.177	HyS0010.177g
HyS0010.182	HyS0010.182g
HyS0010.222	HyS0010.222g
HyS0010.324	HyS0010.324g
HyS0010.373	HyS0010.373g
HyS0011.148	HyS0011.148g
HyS0011.259	HyS0011.259g
HyS0011.280	HyS0011.280g
HyS0012.47	HyS0012.47g
HyS0012.49	HyS0012.49g
HyS0012.82	HyS0012.82g
HyS0012.175	HyS0012.175g
HyS0012.288	HyS0012.288g
HyS0012.308	HyS0012.308g
HyS0013.116	HyS0013.116g
HyS0013.260	HyS0013.260g
HyS0013.261	HyS0013.261g
HyS0013.261	HyS0013.261g
HyS0013.322	HyS0013.322g
HyS0013.325	HyS0013.325g
HyS0013.325	HyS0013.325g
HyS0014.86	HyS0014.86g
HyS0014.130	HyS0014.130g
HyS0014.309	HyS0014.309g
HyS0014.343	HyS0014.343g
HyS0015.3	HyS0015.3g
HyS0015.3	HyS0015.3g
HyS0015.34	HyS0015.34g
HyS0015.111	HyS0015.111g
HyS0015.150	HyS0015.150g
HyS0015.160	HyS0015.160g
HyS0015.161	HyS0015.161g
HyS0015.277	HyS0015.277g
HyS0015.283	HyS0015.283g
HyS0015.289	HyS0015.289g
HyS0016.85	HyS0016.85g
HyS0016.97	HyS0016.97g
HyS0016.298	HyS0016.298g
HyS0016.298	HyS0016.298g
HyS0017.89	HyS0017.89g
HyS0017.273	HyS0017.273g
HyS0018.100	HyS0018.100g
HyS0018.106	HyS0018.106g
HyS0018.119	HyS0018.119g
HyS0018.119	HyS0018.119g
HyS0018.212	HyS0018.212g
HyS0019.7	HyS0019.7g
HyS0019.82	HyS0019.82g
HyS0019.135	HyS0019.135g
HyS0019.185	HyS0019.185g
HyS0020.114	HyS0020.114g
HyS0021.226	HyS0021.226g
HyS0021.265	HyS0021.265g
HyS0022.81	HyS0022.81g
HyS0022.102	HyS0022.102g
HyS0022.105	HyS0022.105g
HyS0022.126	HyS0022.126g
HyS0022.163	HyS0022.163g
HyS0022.235	HyS0022.235g
HyS0023.10	HyS0023.10g
HyS0024.63	HyS0024.63g
HyS0025.6	HyS0025.6g
HyS0025.43	HyS0025.43g
HyS0025.120	HyS0025.120g
HyS0026.21	HyS0026.21g
HyS0026.242	HyS0026.242g
HyS0026.242	HyS0026.242g
HyS0027.39	HyS0027.39g
HyS0027.175	HyS0027.175g
HyS0028.76	HyS0028.76g
HyS0028.168	HyS0028.168g
HyS0028.175	HyS0028.175g
HyS0028.248	HyS0028.248g
HyS0029.39	HyS0029.39g
HyS0030.32	HyS0030.32g
HyS0030.129	HyS0030.129g
HyS0031.96	HyS0031.96g
HyS0031.143	HyS0031.143g
HyS0032.153	HyS0032.153g
HyS0033.30	HyS0033.30g
HyS0033.57	HyS0033.57g
HyS0034.47	HyS0034.47g
HyS0034.137	HyS0034.137g
HyS0036.91	HyS0036.91g
HyS0038.28	HyS0038.28g
HyS0038.46	HyS0038.46g
HyS0038.50	HyS0038.50g
HyS0038.137	HyS0038.137g
HyS0039.37	HyS0039.37g
HyS0039.88	HyS0039.88g
HyS0040.117	HyS0040.117g
HyS0040.170	HyS0040.170g
HyS0041.84	HyS0041.84g
HyS0041.104	HyS0041.104g
HyS0042.1	HyS0042.1g
HyS0042.56	HyS0042.56g
HyS0043.44	HyS0043.44g
HyS0043.44	HyS0043.44g
HyS0044.6	HyS0044.6g
HyS0044.55	HyS0044.55g
HyS0044.165	HyS0044.165g
HyS0045.22	HyS0045.22g
HyS0045.104	HyS0045.104g
HyS0045.108	HyS0045.108g
HyS0047.47	HyS0047.47g
HyS0047.100	HyS0047.100g
HyS0047.157	HyS0047.157g
HyS0048.27	HyS0048.27g
HyS0048.146	HyS0048.146g
HyS0049.105	HyS0049.105g
HyS0049.142	HyS0049.142g
HyS0051.26	HyS0051.26g
HyS0051.120	HyS0051.120g
HyS0052.9	HyS0052.9g
HyS0052.51	HyS0052.51g
HyS0053.145	HyS0053.145g
HyS0054.37	HyS0054.37g
HyS0054.78	HyS0054.78g
HyS0055.74	HyS0055.74g
HyS0056.79	HyS0056.79g
HyS0057.45	HyS0057.45g
HyS0058.8	HyS0058.8g
HyS0058.8	HyS0058.8g
HyS0058.97	HyS0058.97g
HyS0060.14	HyS0060.14g
HyS0062.130	HyS0062.130g
HyS0063.14	HyS0063.14g
HyS0068.88	HyS0068.88g
HyS0068.88	HyS0068.88g
HyS0070.7	HyS0070.7g
HyS0070.38	HyS0070.38g
HyS0070.47	HyS0070.47g
HyS0070.59	HyS0070.59g
HyS0077.60	HyS0077.60g
HyS0077.61	HyS0077.61g
HyS0077.63	HyS0077.63g
HyS0078.59	HyS0078.59g
HyS0079.26	HyS0079.26g
HyS0083.50	HyS0083.50g
HyS0085.35	HyS0085.35g
HyS0085.40	HyS0085.40g
HyS0086.13	HyS0086.13g
HyS0090.42	HyS0090.42g
HyS0090.45	HyS0090.45g
HyS0092.6	HyS0092.6g
HyS0095.28	HyS0095.28g
HyS0097.23	HyS0097.23g
HyS0098.14	HyS0098.14g
HyS0098.48	HyS0098.48g
HyS0099.17	HyS0099.17g
HyS0100.23	HyS0100.23g
HyS0114.11	HyS0114.11g
HyS0124.10	HyS0124.10g
HyS0125.17	HyS0125.17g
HyS0137.11	HyS0137.11g
HyS0231.9	HyS0231.9g
HyS0435.4	HyS0435.4g
HyS0920.2	HyS0920.2g
HyS0990.1	HyS0990.1g
HyS1071.1	HyS1071.1g
HyS1166.2	HyS1166.2g
HyS1202.1	HyS1202.1g
HyS1879.1	HyS1879.1g
HyS3321.1	HyS3321.1g
HyS4470.1	HyS4470.1g
HyS4635.1	HyS4635.1g
HyS4752.1	HyS4752.1g

## Sheet: MouseConcat
MGI Gene/Marker ID	Symbol	Name	Chr	UP/DOWN	Annotated Term	Context	Proteoform	Evidence	Inferred From	Reference(s)	HydSeq	Blast percent	Score		lfc2_D0toD1	lfc2_D1toD3	lfc2_D3toD6		lfc1_D0toD1	lfc1_D1toD3	lfc1_D3toD6		lfc0.5_D0toD1	lfc0.5_D1toD3	lfc0.5_D3toD6		lfc0_D0toD1	lfc0_D1toD3	lfc0_D3toD6
MGI:1913860	Abi3	ABI family member 3	11	+	positive regulation of cellular senescence			ISO	Q9P2A4	J:164563	HyS0008.221g	44	56.61		#N/A	#N/A	#N/A		#N/A	#N/A	#N/A		#N/A	#N/A	#N/A		0.39944	-0.290597	#N/A
MGI:87859	Abl1	c-abl oncogene 1, non-receptor tyrosine kinase	2	-	negative regulation of cellular senescence	regulates a function/process that happens in osteoblast		IGI	MGI:104738	J:190763	HyS0005.379g	42	339.347		#N/A	#N/A	#N/A		#N/A	#N/A	#N/A		#N/A	#N/A	#N/A		0.757203	#N/A	#N/A
MGI:1345147	Akt3	thymoma viral proto-oncogene 3	1	-	negative regulation of cellular senescence			ISO	Q9Y243	J:164563	HyS0004.485g	35.8	201.83		-2.60212	#N/A	#N/A		-2.60212	#N/A	#N/A		-2.60212	-1.17563	#N/A		-2.60212	-1.17563	#N/A
MGI:1330806	Arg2	arginase type II	12	+	positive regulation of cellular senescence			ISO	P78540	J:164563	HyS0003.563g	60	39.276		#N/A	#N/A	#N/A		#N/A	#N/A	#N/A		#N/A	#N/A	#N/A		0.706048	#N/A	#N/A
MGI:1338938	Bmpr1a	bone morphogenetic protein receptor, type 1A	14		regulation of cellular senescence	regulates a function/process that happens in duct epithelial cell		IGI	MGI:87859	J:190763	HyS0028.3g	51.5	297.745		#N/A	#N/A	#N/A		#N/A	#N/A	#N/A		#N/A	#N/A	#N/A		#N/A	-0.374786	#N/A
MGI:2442261	Cgas	cyclic GMP-AMP synthase	9	+	positive regulation of cellular senescence			IDA		J:243563	HyS0459.4g	32.2	54.684		#N/A	#N/A	#N/A		#N/A	#N/A	#N/A		#N/A	#N/A	#N/A		-0.966445	0.683149	#N/A
MGI:96680	Kras	Kirsten rat sarcoma viral oncogene homolog	6	+	positive regulation of cellular senescence			ISO	RGD:2981	J:155856	HyS0022.53g	46.2	158.303		#N/A	#N/A	#N/A		#N/A	#N/A	#N/A		#N/A	#N/A	#N/A		0.618589	#N/A	#N/A
MGI:1925226	Nuak1	NUAK family, SNF1-like kinase, 1	10		regulation of cellular senescence			ISO	O60285	J:164563	HyS0022.126g	33	156.377		#N/A	#N/A	#N/A		#N/A	#N/A	#N/A		0.896647	-1.14321	#N/A		0.896647	-1.14321	#N/A
MGI:1099790	Plk2	polo like kinase 2	13	-	negative regulation of cellular senescence	happens in adult endothelial progenitor cell		IMP		J:257331	HyS0004.485g	31.3	144.821		-2.60212	#N/A	#N/A		-2.60212	#N/A	#N/A		-2.60212	-1.17563	#N/A		-2.60212	-1.17563	#N/A
MGI:1918951	Pnpt1	polyribonucleotide nucleotidyltransferase 1	11		regulation of cellular senescence			ISO	Q8TCS8	J:164563	HyS0020.273g	23.4	52.758		#N/A	#N/A	#N/A		#N/A	#N/A	#N/A		#N/A	#N/A	#N/A		0.728246	#N/A	#N/A
MGI:104779	Prkdc	protein kinase, DNA activated, catalytic polypeptide	16	-	negative regulation of cellular senescence			ISO	RGD:1308982	J:155856	HyS0025.156g	36.2	165.236		#N/A	#N/A	#N/A		#N/A	#N/A	#N/A		#N/A	#N/A	#N/A		-0.462586	#N/A	#N/A
MGI:98494	Tbx2	T-box 2	11	-	negative regulation of cellular senescence			ISO	Q13207	J:164563	HyS0014.86g	69.6	155.221		#N/A	#N/A	#N/A		#N/A	#N/A	#N/A		#N/A	#N/A	#N/A		#N/A	0.797821	#N/A
MGI:2442543	Vash1	vasohibin 1	12		regulation of cellular senescence			ISO	Q7L8A9	J:191937	HyS0032.160g	44.3	236.113		#N/A	#N/A	#N/A		-2.36646	#N/A	#N/A		-2.36646	#N/A	#N/A		-2.36646	#N/A	#N/A
MGI:99146	Ybx1	Y box protein 1	4	-	negative regulation of cellular senescence			IMP		J:261926	HyS0032.160g	44.3	236.113		#N/A	#N/A	#N/A		-2.36646	#N/A	#N/A		-2.36646	#N/A	#N/A		-2.36646	#N/A	#N/A
MGI:1890393	Zfp277	zinc finger protein 277	12		regulation of cellular senescence			IMP	MGI:5496522	J:198334	HyS0005.212g	68.2	72.403		#N/A	#N/A	#N/A		#N/A	#N/A	#N/A		1.30411	#N/A	#N/A		1.30411	#N/A	#N/A
	same homolog
	same homolog
Name	HydSeq	Annotated Term	lfc0_D0toD1	lfc0_D1toD3	lfc0_D3toD6
ABI family member 3	HyS0008.221g	positive regulation of cellular senescence	0.39944	-0.290597	0
c-abl oncogene 1, non-receptor tyrosine kinase	HyS0005.379g	negative regulation of cellular senescence	0.757203	0	0
thymoma viral proto-oncogene 3	HyS0004.485g	negative regulation of cellular senescence	-2.60212	-1.17563	0
arginase type II	HyS0003.563g	positive regulation of cellular senescence	0.706048	0	0
bone morphogenetic protein receptor, type 1A	HyS0028.3g	regulation of cellular senescence	0	-0.374786	0
cyclic GMP-AMP synthase	HyS0459.4g	positive regulation of cellular senescence	-0.966445	0.683149	0
Kirsten rat sarcoma viral oncogene homolog	HyS0022.53g	positive regulation of cellular senescence	0.618589	0	0
NUAK family, SNF1-like kinase, 1	HyS0022.126g	regulation of cellular senescence	0.896647	-1.14321	0
polo like kinase 2	HyS0004.485g	negative regulation of cellular senescence	-2.60212	-1.17563	0
polyribonucleotide nucleotidyltransferase 1	HyS0020.273g	regulation of cellular senescence	0.728246	0	0
protein kinase, DNA activated, catalytic polypeptide	HyS0025.156g	negative regulation of cellular senescence	-0.462586	0	0
T-box 2	HyS0014.86g	negative regulation of cellular senescence	0	0.797821	0
vasohibin 1	HyS0032.160g	regulation of cellular senescence	-2.36646	0	0
Y box protein 1	HyS0032.160g	negative regulation of cellular senescence	-2.36646	0	0
zinc finger protein 277	HyS0005.212g	regulation of cellular senescence	1.30411	0	0

## Sheet: Mouse_RegCellSen
MGI Gene/Marker ID	Symbol	Name	Chr	UP/DOWN	Annotated Term	Context	Proteoform	Evidence	Inferred From	Reference(s)	HydSeq	Blast percent	Score		lfc2_D0toD1	lfc2_D1toD3	lfc2_D3toD6		lfc1_D0toD1	lfc1_D1toD3	lfc1_D3toD6		lfc0.5_D0toD1	lfc0.5_D1toD3	lfc0.5_D3toD6		lfc0_D0toD1	lfc0_D1toD3	lfc0_D3toD6
MGI:1913860	Abi3	ABI family member 3	11	+	positive regulation of cellular senescence			ISO	Q9P2A4	J:164563	HyS0008.221g	44	56.61		#N/A	#N/A	#N/A		#N/A	#N/A	#N/A		#N/A	#N/A	#N/A		0.39944	-0.290597	#N/A
MGI:87859	Abl1	c-abl oncogene 1, non-receptor tyrosine kinase	2	-	negative regulation of cellular senescence	regulates a function/process that happens in osteoblast		IGI	MGI:104738	J:190763	HyS0005.379g	42	339.347		#N/A	#N/A	#N/A		#N/A	#N/A	#N/A		#N/A	#N/A	#N/A		0.757203	#N/A	#N/A
MGI:1345147	Akt3	thymoma viral proto-oncogene 3	1	-	negative regulation of cellular senescence			ISO	Q9Y243	J:164563	HyS0004.485g	35.8	201.83		-2.60212	#N/A	#N/A		-2.60212	#N/A	#N/A		-2.60212	-1.17563	#N/A		-2.60212	-1.17563	#N/A
MGI:1330806	Arg2	arginase type II	12	+	positive regulation of cellular senescence			ISO	P78540	J:164563	HyS0003.563g	60	39.276		#N/A	#N/A	#N/A		#N/A	#N/A	#N/A		#N/A	#N/A	#N/A		0.706048	#N/A	#N/A
MGI:88127	B2m	beta-2 microglobulin	2	+	positive regulation of cellular senescence			ISO	P61769	J:164563	N/A	N/A	N/A		#N/A	#N/A	#N/A		#N/A	#N/A	#N/A		#N/A	#N/A	#N/A		#N/A	#N/A	#N/A
MGI:1922986	Bcl2l12	BCL2-like 12 (proline rich)	7	-	negative regulation of cellular senescence			IDA		J:164679	N/A	N/A	N/A		#N/A	#N/A	#N/A		#N/A	#N/A	#N/A		#N/A	#N/A	#N/A		#N/A	#N/A	#N/A
MGI:107187	Bcl6	B cell leukemia/lymphoma 6	16	-	negative regulation of cellular senescence			IMP	MGI:2158436	J:193867	HyS0085.18g	41.8	172.711		#N/A	#N/A	#N/A		#N/A	#N/A	#N/A		#N/A	#N/A	#N/A		#N/A	#N/A	#N/A
MGI:1338938	Bmpr1a	bone morphogenetic protein receptor, type 1A	14		regulation of cellular senescence	regulates a function/process that happens in duct epithelial cell		IGI	MGI:87859	J:190763	HyS0028.3g	51.5	297.745		#N/A	#N/A	#N/A		#N/A	#N/A	#N/A		#N/A	#N/A	#N/A		#N/A	-0.374786	#N/A
MGI:1277162	Cdk6	cyclin-dependent kinase 6	5	-	negative regulation of cellular senescence			ISO	Q00534	J:164563	HyS0092.2g	41.6	214.542		#N/A	#N/A	#N/A		#N/A	#N/A	#N/A		#N/A	#N/A	#N/A		#N/A	#N/A	#N/A
MGI:2442261	Cgas	cyclic GMP-AMP synthase	9	+	positive regulation of cellular senescence			IDA		J:243563	HyS0459.4g	32.2	54.684		#N/A	#N/A	#N/A		#N/A	#N/A	#N/A		#N/A	#N/A	#N/A		-0.966445	0.683149	#N/A
MGI:1913393	Eef1e1	eukaryotic translation elongation factor 1 epsilon 1	13	+	positive regulation of cellular senescence			ISO	O43324	J:164563	N/A	N/A	N/A		#N/A	#N/A	#N/A		#N/A	#N/A	#N/A		#N/A	#N/A	#N/A		#N/A	#N/A	#N/A
MGI:1914391	Fbxo5	F-box protein 5	10	-	negative regulation of cellular senescence			ISO	Q9UKT4	J:164563	N/A	N/A	N/A		#N/A	#N/A	#N/A		#N/A	#N/A	#N/A		#N/A	#N/A	#N/A		#N/A	#N/A	#N/A
MGI:101761	Hmga2	high mobility group AT-hook 2	10	-	negative regulation of cellular senescence	happens in bone marrow cell		IMP		J:212874	N/A	N/A	N/A		#N/A	#N/A	#N/A		#N/A	#N/A	#N/A		#N/A	#N/A	#N/A		#N/A	#N/A	#N/A
MGI:1888594	Icmt	isoprenylcysteine carboxyl methyltransferase	4		regulation of cellular senescence			IGI	MGI:1890508	J:199185	HyS0047.68g	47.9	184.882		#N/A	#N/A	#N/A		#N/A	#N/A	#N/A		#N/A	#N/A	#N/A		#N/A	#N/A	#N/A
MGI:1916510	Ing2	inhibitor of growth family, member 2	8		regulation of cellular senescence			IEA	IPR028639	J:72247	HyS0125.6g	67.7	115.931		#N/A	#N/A	#N/A		#N/A	#N/A	#N/A		#N/A	#N/A	#N/A		#N/A	#N/A	#N/A
MGI:96680	Kras	Kirsten rat sarcoma viral oncogene homolog	6	+	positive regulation of cellular senescence			ISO	RGD:2981	J:155856	HyS0022.53g	46.2	158.303		#N/A	#N/A	#N/A		#N/A	#N/A	#N/A		#N/A	#N/A	#N/A		0.618589	#N/A	#N/A
MGI:1346874	Map3k3	mitogen-activated protein kinase kinase kinase 3	11	-	negative regulation of cellular senescence			ISO	Q99759	J:164563	HyS0087.25g	31.1	124.405		#N/A	#N/A	#N/A		#N/A	#N/A	#N/A		#N/A	#N/A	#N/A		#N/A	#N/A	#N/A
MGI:1929865	Nampt	nicotinamide phosphoribosyltransferase	12	-	negative regulation of cellular senescence			ISO	RGD:631365	J:155856	N/A	N/A	N/A		#N/A	#N/A	#N/A		#N/A	#N/A	#N/A		#N/A	#N/A	#N/A		#N/A	#N/A	#N/A
MGI:1344404	Nek4	NIMA (never in mitosis gene a)-related expressed kinase 4	14		regulation of cellular senescence			ISO	P51957	J:164563	HyS0087.25g	39.3	208.379		#N/A	#N/A	#N/A		#N/A	#N/A	#N/A		#N/A	#N/A	#N/A		#N/A	#N/A	#N/A
MGI:1925226	Nuak1	NUAK family, SNF1-like kinase, 1	10		regulation of cellular senescence			ISO	O60285	J:164563	HyS0022.126g	33	156.377		#N/A	#N/A	#N/A		#N/A	#N/A	#N/A		0.896647	-1.14321	#N/A		0.896647	-1.14321	#N/A
MGI:2149961	Pawr	PRKC, apoptosis, WT1, regulator	10	+	positive regulation of cellular senescence	happens in fibroblast of cardiac tissue		IMP		J:223262	N/A	N/A	N/A		#N/A	#N/A	#N/A		#N/A	#N/A	#N/A		#N/A	#N/A	#N/A		#N/A	#N/A	#N/A
MGI:1099790	Plk2	polo like kinase 2	13	-	negative regulation of cellular senescence	happens in adult endothelial progenitor cell		IMP		J:257331	HyS0004.485g	31.3	144.821		-2.60212	#N/A	#N/A		-2.60212	#N/A	#N/A		-2.60212	-1.17563	#N/A		-2.60212	-1.17563	#N/A
MGI:1918951	Pnpt1	polyribonucleotide nucleotidyltransferase 1	11		regulation of cellular senescence			ISO	Q8TCS8	J:164563	HyS0020.273g	23.4	52.758		#N/A	#N/A	#N/A		#N/A	#N/A	#N/A		#N/A	#N/A	#N/A		0.728246	#N/A	#N/A
MGI:104779	Prkdc	protein kinase, DNA activated, catalytic polypeptide	16	-	negative regulation of cellular senescence			ISO	RGD:1308982	J:155856	HyS0025.156g	36.2	165.236		#N/A	#N/A	#N/A		#N/A	#N/A	#N/A		#N/A	#N/A	#N/A		-0.462586	#N/A	#N/A
MGI:103300	Rbl1	RB transcriptional corepressor like 1	2	-	negative regulation of cellular senescence			ISO	P28749	J:164563	HyS0054.37g	63.6	93.589		#N/A	#N/A	#N/A		#N/A	#N/A	#N/A		#N/A	#N/A	#N/A		#N/A	#N/A	#N/A
MGI:1913659	Rsl1d1	ribosomal L1 domain containing 1	16		regulation of cellular senescence			ISO	O76021	J:164563	HyS4470.1g	29.3	43.899		#N/A	#N/A	#N/A		#N/A	#N/A	#N/A		#N/A	#N/A	#N/A		#N/A	#N/A	#N/A
MGI:2685058	Slc30a10	solute carrier family 30, member 10	1	-	negative regulation of cellular senescence			ISO	Q6XR72	J:164563	HyS0104.22g	46.4	135.576		#N/A	#N/A	#N/A		#N/A	#N/A	#N/A		#N/A	#N/A	#N/A		#N/A	#N/A	#N/A
MGI:1099440	Suv39h1	suppressor of variegation 3-9 1	X		regulation of cellular senescence			IMP	MGI:2445449	J:244335	HyS0028.234g	39.3	122.865		#N/A	#N/A	#N/A		#N/A	#N/A	#N/A		#N/A	#N/A	#N/A		#N/A	#N/A	#N/A
MGI:98494	Tbx2	T-box 2	11	-	negative regulation of cellular senescence			ISO	Q13207	J:164563	HyS0014.86g	69.6	155.221		#N/A	#N/A	#N/A		#N/A	#N/A	#N/A		#N/A	#N/A	#N/A		#N/A	0.797821	#N/A
MGI:1195972	Terf2	telomeric repeat binding factor 2	8	-	negative regulation of cellular senescence			ISO	Q15554	J:164563	HyS0023.264g	42.6	46.21		#N/A	#N/A	#N/A		#N/A	#N/A	#N/A		#N/A	#N/A	#N/A		#N/A	#N/A	#N/A
MGI:1202709	Tert	telomerase reverse transcriptase	13	-	negative regulation of cellular senescence			ISO	O14746	J:164563	HyS0005.155g	33.3	81.263		#N/A	#N/A	#N/A		#N/A	#N/A	#N/A		#N/A	#N/A	#N/A		#N/A	#N/A	#N/A
MGI:1330810	Trp63	transformation related protein 63	16	-	negative regulation of cellular senescence			ISO	Q9H3D4	J:164563	HyS0085.40g	35.6	64.699		#N/A	#N/A	#N/A		#N/A	#N/A	#N/A		#N/A	#N/A	#N/A		#N/A	#N/A	#N/A
MGI:98872	Twist1	twist basic helix-loop-helix transcription factor 1	12	-	negative regulation of cellular senescence			ISO	Q15672	J:164563	HyS0019.278g	46.4	115.931		#N/A	#N/A	#N/A		#N/A	#N/A	#N/A		#N/A	#N/A	#N/A		#N/A	#N/A	#N/A
MGI:2442543	Vash1	vasohibin 1	12		regulation of cellular senescence			ISO	Q7L8A9	J:191937	HyS0032.160g	44.3	236.113		#N/A	#N/A	#N/A		-2.36646	#N/A	#N/A		-2.36646	#N/A	#N/A		-2.36646	#N/A	#N/A
MGI:99146	Ybx1	Y box protein 1	4	-	negative regulation of cellular senescence			IMP		J:261926	HyS0032.160g	44.3	236.113		#N/A	#N/A	#N/A		-2.36646	#N/A	#N/A		-2.36646	#N/A	#N/A		-2.36646	#N/A	#N/A
MGI:1913340	Ypel3	yippee like 3	7	+	positive regulation of cellular senescence			ISO	P61236	J:164563	HyS0920.2g	59	95.13		#N/A	#N/A	#N/A		#N/A	#N/A	#N/A		#N/A	#N/A	#N/A		#N/A	#N/A	#N/A
MGI:1890393	Zfp277	zinc finger protein 277	12		regulation of cellular senescence			IMP	MGI:5496522	J:198334	HyS0005.212g	68.2	72.403		#N/A	#N/A	#N/A		#N/A	#N/A	#N/A		1.30411	#N/A	#N/A		1.30411	#N/A	#N/A
MGI:1890508	Zmpste24	zinc metallopeptidase, STE24	4		regulation of cellular senescence			IGI	MGI:1888594	J:199185	HyS0042.65g	58.3	103.605		#N/A	#N/A	#N/A		#N/A	#N/A	#N/A		#N/A	#N/A	#N/A		#N/A	#N/A	#N/A
	same homolog
	same homolog

## Sheet: Mouse_StressCellSen
MGI Gene/Marker ID	Symbol	Name	Chr	UP/DOWN	Annotated Term	Context	Proteoform	Evidence	Inferred From	Reference(s)	HysSeq	Blast Per	Score		D0toD1	Log2FoldChange	ifcSE	stat	pvalue	padj		D1toD3	Log2FoldChange	ifcSE	stat	pvalue	padj		D3toD6	Log2FoldChange	ifcSE	stat	pvalue	padj
MGI:1096381	Arntl	aryl hydrocarbon receptor nuclear translocator-like	7		oxidative stress-induced premature senescence			IMP		J:207073	HyS0057.33	63	80.107			0.259669	0.156821	1.65583	0.0977563	0.182652			-0.0668483	0.12422	-0.538146	0.590476	0.760884			0.146193	0.12476	1.1718	0.241278	0.534358
MGI:1346865	Mapk14	mitogen-activated protein kinase 14	17		stress-induced premature senescence			ISO	Q16539	J:164563	HyS0092.2	36.9	172.12			-0.306742	0.195434	-1.56954	0.116521	0.210711			0.0948665	0.182632	0.519441	0.603453	0.770729			0.0499546	0.155997	0.320227	0.748796	0.897884
MGI:1333110	Mapkapk5	MAP kinase-activated protein kinase 5	5		stress-induced premature senescence			ISO	Q8IW41	J:164563	HyS0018.269	34.3	154.836			0.329659	0.252919	1.30341	0.192433	0.313882			-0.657048	0.248547	-2.64356	0.00820391	0.0317481			-0.0784683	0.235583	-0.333081	0.739073	0.892978
MGI:102468	Pla2r1	phospholipase A2 receptor 1	2		oxidative stress-induced premature senescence			ISO	Q13018	J:164563	HyS0091.41	25.7	55.455			0.279977	0.143635	1.94923	0.051268	0.107142			0.182511	0.118748	1.53696	0.124303	0.268546			-0.0259589	0.112855	-0.23002	0.818076	0.930594
MGI:2135607	Sirt1	sirtuin 1	10		stress-induced premature senescence			ISO	Q96EB6	J:164563	HyS0005.256	84.3	95.515			-0.0957197	0.168887	-0.566769	0.570871	0.697125			-0.378661	0.169737	-2.23087	0.0256897	0.0800715			0.0990426	0.194415	0.509439	0.610444	0.822
MGI:98834	Trp53	transformation related protein 53	11		oxidative stress-induced premature senescence			ISO	P04637	J:164563	HyS0085.40	34.3	56.995			0.359321	0.169289	2.12253	0.0337936	0.0754295			0.484994	0.241292	2.00999	0.0444323	0.123304			0.239678	0.317405	0.755115	0.45018	0.719085
MGI:2136018	Wnt16	wingless-type MMTV integration site family, member 16	6		oxidative stress-induced premature senescence			ISO	Q9UBV4	J:164563	HyS0055.89	39.3	125.946			0.211601	0.131348	1.61099	0.107181	0.196931			-1.51743	0.230755	-6.57593	4.8351e-11	1.09965e-09			-0.800526	0.306087	-2.61535	0.00891351	0.075978

## Sheet: lfc2_D0toD1
	Gene	baseMean	log2FoldChange	lfcSE	stat	pvalue	padj	Hd0_1	Hd0_2	Hd0_3	Hd1_1	Hd1_2	Hd1_3
1	HyS0035.25g	6480.9	9.28815	0.263046	27.7067	5.79233e-169	1.16611e-164	13.7066	22.8989	24.883	12375.6	11260.3	15187.9
2	HyS0012.49g	37637.4	6.02452	0.152676	26.3599	3.95315e-153	3.97924e-149	1145.13	1290.93	978.731	72045	70495.8	79869
3	HyS0001.700g	5430.02	-9.58312	0.306569	-24.7354	4.45032e-135	2.98646e-131	8399.67	10359.8	13775.7	9.29908	13.1141	22.4748
4	HyS0077.21g	2548.36	6.7605	0.199815	23.8246	1.85872e-125	9.35496e-122	56.0725	42.9355	41.4717	4656.69	5046.6	5446.38
5	HyS0004.404g	2671.19	7.71551	0.25056	22.8109	3.57535e-115	1.43958e-111	22.429	22.8989	30.8075	4532.23	5170.79	6247.98
6	HyS0050.30g	3882.34	5.58184	0.157388	22.758	1.19469e-114	4.00859e-111	144.543	177.467	152.853	8115.95	7226.62	7476.6
7	HyS0014.71g	10163.5	5.58293	0.170469	21.018	4.48742e-98	1.29058e-94	473.501	332.034	443.154	21483.7	18826.4	19421.9
8	HyS0022.215g	3339.52	6.23729	0.21378	19.8208	1.96798e-87	4.95242e-84	115.883	83.0085	63.9849	6203.92	6078.75	7491.59
9	HyS0027.2g	1661.79	5.51163	0.177225	19.8146	2.22917e-87	4.98641e-84	72.2713	70.605	71.0943	3462.83	3020.09	3273.82
10	HyS0093.54g	2571.81	6.81073	0.243613	19.7474	8.44242e-87	1.69963e-83	66.041	29.5778	42.6566	4676.01	5773.27	4843.31
11	HyS0014.9g	67160.8	6.03056	0.222354	18.1268	1.95953e-73	3.5863e-70	2345.08	2067.58	1658.87	97093.8	128959	170841
12	HyS0018.106g	6949.97	-5.38557	0.199709	-16.9525	1.84338e-64	3.09258e-61	14763.3	15568.4	10396.4	375.54	317.823	278.437
13	HyS0040.111g	834.681	5.48753	0.212351	16.4234	1.30014e-60	2.01341e-57	38.6278	36.2566	34.3622	1531.49	1649.29	1718.07
14	HyS0078.72g	6785.69	4.85583	0.174446	16.3709	3.08858e-60	4.44138e-57	446.088	367.337	547.426	12563.1	12768.5	14021.8
15	HyS0011.315g	3488.02	4.84994	0.17457	16.3255	6.49992e-60	8.72376e-57	266.656	210.861	225.132	5944.97	7756.58	6523.92
16	HyS0183.3g	1098.3	7.08575	0.313119	16.2422	2.53596e-59	3.19087e-56	12.4606	24.8072	9.47924	2571.55	2240.96	1730.56
17	HyS0017.275g	979.193	8.12501	0.395582	15.4835	4.48229e-54	5.30808e-51	4.98423	10.4953	4.73962	2307.6	2036.54	1510.8
18	HyS0550.6g	799.648	-4.96777	0.193286	-15.3543	3.31539e-53	3.70808e-50	1599.94	1628.68	1419.52	50.072	44.7421	54.9383
19	HyS0012.241g	711.766	6.79763	0.315251	15.2185	2.66655e-52	2.82542e-49	6.23028	8.58709	23.6981	1366.25	1412.46	1453.37
20	HyS0155.12g	10718.2	4.24405	0.14857	15.1043	1.51604e-51	1.52605e-48	1188.74	966.525	1069.97	18832.8	19801.5	22449.8
21	HyS0084.55g	888.983	5.54908	0.237334	14.954	1.46746e-50	1.40681e-47	27.4132	43.8896	39.1019	1500.01	1719.48	2004
22	HyS1907.1g	738.588	-5.21372	0.216006	-14.8779	4.5849e-50	4.1956e-47	1251.04	1451.22	1611.47	35.0504	37.7993	44.9495
23	HyS0076.59g	3367.21	11.8296	0.667982	14.7154	5.1374e-49	4.49679e-46	1.24606	3.81649	0	7073.02	5839.61	7285.57
24	HyS0049.82g	835.852	5.91522	0.268194	14.5985	2.87254e-48	2.40958e-45	17.4448	20.9907	43.8415	1744.65	1662.4	1525.79
25	HyS0079.20g	738.498	8.24682	0.434268	14.3847	6.45293e-47	5.19642e-44	6.23028	1.90824	7.10943	1569.4	1464.15	1382.2
26	HyS0053.75g	5183.7	4.62333	0.182567	14.3691	8.08305e-47	6.25877e-44	306.53	415.997	489.366	9788.35	10135.6	9966.31
27	HyS0034.195g	8609.14	5.06125	0.217574	14.0699	5.8128e-45	4.3342e-42	383.785	476.107	642.218	15859.9	20194.9	14097.9
28	HyS4781.1g	8563.3	-5.78968	0.27197	-13.9342	3.92653e-44	2.82317e-41	22812.8	12660.2	14993.8	379.116	196.711	337.121
29	HyS0013.286g	1534.76	-4.39595	0.175068	-13.6858	1.2341e-42	8.56723e-40	2989.29	3226.84	2574.8	124.465	155.826	137.346
30	HyS0019.159g	3483.47	4.63456	0.193808	13.5937	4.36507e-42	2.92926e-39	208.091	298.64	300.966	6890.62	7525.15	5677.37
31	HyS0034.117g	20218.4	-5.50134	0.2583	-13.5553	7.36884e-42	4.78547e-39	57053.2	28384.2	33252	687.416	981.24	952.68
32	HyS0060.69g	1638.42	5.27695	0.244111	13.424	4.37264e-41	2.75094e-38	52.3344	96.3662	97.1622	2703.89	2993.86	3886.88
33	HyS0011.209g	16250.3	3.75609	0.131055	13.3996	6.08092e-41	3.70973e-38	2308.94	2268.9	2141.12	32508.1	27626.7	30648.1
34	HyS0005.192g	2047.99	-4.23339	0.169102	-13.2074	7.95309e-40	4.64475e-37	3827.89	3464.41	4374.67	222.463	181.283	217.256
35	HyS0027.4g	1087.22	4.89793	0.219436	13.2062	8.07502e-40	4.64475e-37	49.8423	80.1462	80.5735	2392.01	1830.57	2090.15
36	HyS0028.167g	1979.35	4.46168	0.186884	13.1722	1.26808e-39	7.09141e-37	140.804	170.788	203.804	4226.07	3804.62	3330.01
37	HyS4807.1g	1652.16	-4.22087	0.168679	-13.1662	1.37311e-39	7.47122e-37	3238.5	2691.58	3478.88	163.807	176.654	163.566
38	HyS0008.136g	686.953	4.73294	0.209671	13.0344	7.79276e-39	4.12852e-36	57.3186	49.6143	42.6566	1429.2	1195.69	1347.24
39	HyS0106.28g	579.902	7.12169	0.393763	13.0071	1.1156e-38	5.75876e-36	14.9527	4.77061	5.92452	848.362	1205.72	1399.68
40	HyS0018.120g	1279.13	4.34533	0.185333	12.6547	1.05344e-36	5.30197e-34	149.527	103.999	107.826	2293.3	2527.93	2492.2
41	HyS0233.2g	1058.46	5.44066	0.274338	12.5417	4.41623e-36	2.16848e-33	77.2555	36.2566	30.8075	1887	2078.19	2241.23
42	HyS0010.271g	6276.42	4.38104	0.190139	12.5226	5.61637e-36	2.69212e-33	621.782	422.676	682.505	12183.2	12230	11518.3
43	HyS0020.34g	725.685	-5.34861	0.269653	-12.4182	2.08112e-35	9.7435e-33	1526.42	1332.91	1386.34	22.1747	30.0852	56.1869
44	HyS0424.1g	5877.55	5.14017	0.253103	12.4067	2.4048e-35	1.1003e-32	211.83	335.851	424.196	10078.8	14528.1	9686.62
45	HyS0006.25g	355.346	5.6267	0.298937	12.132	7.14718e-34	3.19749e-31	14.9527	14.3118	13.034	651.651	761.387	676.74
46	HyS0040.137g	649.488	4.55046	0.213124	11.967	5.28947e-33	2.31495e-30	64.7949	53.4308	41.4717	1137.35	1291.35	1308.53
47	HyS0006.17g	1559.74	4.79663	0.233783	11.9625	5.58711e-33	2.39319e-30	143.297	115.449	66.3547	3109.47	2857.32	3066.56
48	HyS0053.156g	3050.56	4.42842	0.204024	11.9026	1.14733e-32	4.81211e-30	189.401	290.053	331.773	5539.39	5734.7	6218.02
49	HyS0012.244g	869.646	5.28634	0.278727	11.7905	4.36733e-32	1.79435e-29	58.5647	23.853	49.766	1775.41	1376.2	1934.08
50	HyS0058.89g	10883.7	-4.73627	0.23316	-11.7356	8.37317e-32	3.37137e-29	26664.4	22556.4	13718.8	708.161	774.501	880.261
51	HyS0039.79g	525.002	-4.76312	0.235531	-11.7315	8.79351e-32	3.4712e-29	1165.06	1041.9	831.803	34.3351	43.1992	33.7121
52	HyS0006.18g	636.471	5.07499	0.264422	11.6291	2.93291e-31	1.13549e-28	41.1199	47.7061	20.1434	1083.7	1232.72	1393.43
53	HyS0002.194g	643.781	4.67459	0.231487	11.5539	7.05163e-31	2.67856e-28	67.2871	37.2107	42.6566	1291.86	1277.46	1146.21
54	HyS0020.271g	99322.5	4.05549	0.177931	11.5522	7.19871e-31	2.68378e-28	11189.6	13359.6	9256.48	174849	214379	172901
55	HyS0080.1g	578.937	-4.66463	0.231059	-11.5322	9.07628e-31	3.32225e-28	966.94	1066.71	1305.77	37.9116	40.1136	56.1869
56	HyS1404.2g	1496.51	4.69856	0.235014	11.4825	1.61461e-30	5.80451e-28	147.035	117.357	68.7245	3110.9	2726.95	2808.1
57	HyS4729.1g	369.254	4.91478	0.254916	11.4343	2.81805e-30	9.95317e-28	21.183	25.7613	23.6981	670.964	703.53	770.385
58	HyS0039.31g	4818.55	4.50996	0.22267	11.2721	1.80214e-29	6.25529e-27	341.419	310.089	565.2	8608.09	9466.03	9620.45
59	HyS0010.144g	2327.02	5.13231	0.281487	11.1277	9.19393e-29	3.13716e-26	97.1924	85.8709	204.989	4911.34	3928.04	4734.68
60	HyS0005.77g	18519.3	3.7766	0.160392	11.0766	1.62889e-28	5.46547e-26	2325.14	2877.63	2352.04	39061.1	33919.1	30580.7
61	HyS0055.112g	555.281	-4.04596	0.185064	-11.0554	2.06376e-28	6.81108e-26	1052.92	989.424	1099.59	62.2323	66.3417	61.1813
62	HyS0011.206g	838.701	-4.07077	0.18841	-10.9907	4.23445e-28	1.37497e-25	1561.31	1539	1649.39	77.9692	113.398	91.1476
63	HyS0037.90g	263.943	-5.79101	0.347648	-10.9047	1.09394e-27	3.49575e-25	593.123	426.492	536.762	7.15314	13.8855	6.24299
64	HyS0041.60g	497.638	-4.74559	0.252611	-10.8689	1.6219e-27	5.10188e-25	947.003	1038.08	891.048	38.6269	22.371	48.6953
65	HyS0014.10g	5339.55	4.05044	0.18977	10.8049	3.26398e-27	1.01093e-24	672.871	508.547	643.403	8239.7	9987.51	11985.3
66	HyS0054.133g	6766.52	4.03213	0.189213	10.7399	6.61032e-27	2.01635e-24	677.855	880.654	778.482	10630.3	11983.2	15648.7
67	HyS0018.166g	928.259	5.76832	0.35103	10.735	6.9702e-27	2.09439e-24	61.0568	17.1742	23.6981	1968.54	2146.85	1352.23
68	HyS0054.38g	31932.8	3.97552	0.18431	10.7185	8.33881e-27	2.46878e-24	3223.55	4791.6	3433.85	58391.1	55406.1	66350.5
69	HyS1009.1g	598.081	-4.74245	0.259471	-10.5694	4.13092e-26	1.20527e-23	1031.73	1049.53	1374.49	34.3351	34.7137	63.6785
70	HyS0031.149g	584.611	-4.09049	0.198639	-10.5241	6.6908e-26	1.92428e-23	1046.69	1239.4	1028.5	64.3782	72.513	56.1869
71	HyS0098.62g	313.504	6.01276	0.381982	10.5051	8.18481e-26	2.3208e-23	7.47634	13.3577	7.10943	545.069	501.42	806.594
72	HyS0055.113g	926.215	-3.87618	0.180861	-10.3736	3.27098e-25	9.14603e-23	1851.64	1822.37	1530.9	117.311	132.683	102.385
73	HyS0250.3g	3462.83	-3.54957	0.153882	-10.0699	7.50805e-24	2.07058e-21	6298.82	5661.76	7181.71	509.303	584.733	540.643
74	HyS0010.37g	2498.78	3.85033	0.184624	10.0222	1.21779e-23	3.31304e-21	398.738	282.42	292.671	5123.08	4786.63	4109.13
75	HyS0448.3g	259.255	5.29274	0.328968	10.0093	1.38751e-23	3.72444e-21	16.1987	17.1742	4.73962	492.136	508.362	516.919
76	HyS0002.248g	1162.82	-4.11929	0.211819	-10.0052	1.44627e-23	3.8311e-21	2731.36	1964.54	1901.77	145.924	107.227	126.108
77	HyS0059.8g	295.218	5.14054	0.314167	9.99638	1.58073e-23	4.13289e-21	9.96845	16.2201	22.5132	651.651	593.99	476.964
78	HyS0017.104g	1157.67	3.89472	0.189802	9.9826	1.81646e-23	4.68833e-21	163.233	118.311	157.592	1894.87	2325.82	2286.18
79	HyS0044.127g	2364.59	4.69786	0.270507	9.97333	1.9942e-23	5.08194e-21	145.789	116.403	265.419	4535.09	5247.94	3876.9
80	HyS0004.504g	483.833	9.34978	0.74377	9.88179	4.99318e-23	1.25653e-20	0	2.86236	1.1849	927.762	957.326	1013.86
81	HyS0004.453g	310.514	-6.26458	0.432313	-9.86459	5.92783e-23	1.47332e-20	644.211	873.975	321.109	8.58376	7.71415	7.49159
82	HyS0076.60g	6898.77	4.88802	0.294486	9.80696	1.05082e-22	2.57988e-20	240.489	471.336	639.849	11000.8	16591.6	12448.5
83	HyS0056.35g	3631.75	3.53141	0.156177	9.80564	1.06467e-22	2.58239e-20	565.71	554.344	614.966	7609.51	5865.84	6580.11
84	HyS0062.31g	3344.5	-3.48431	0.153917	-9.64361	5.23128e-22	1.25376e-19	5976.09	5479.52	6966.06	523.61	588.59	533.151
85	HyS0010.262g	930.709	4.2964	0.239232	9.59906	8.06746e-22	1.91076e-19	123.36	65.8344	82.9433	1927.77	1476.49	1907.86
86	HyS0047.71g	2218.38	-3.49672	0.157791	-9.48545	2.41349e-21	5.64981e-19	4421.01	3653.33	4155.46	399.145	357.937	323.387
87	HyS0045.129g	4789.18	-3.30361	0.138602	-9.40537	5.18489e-21	1.1998e-18	9342.93	8132.93	8619	876.975	950.383	812.837
88	HyS0017.248g	281.273	4.5955	0.276654	9.38176	6.4882e-21	1.48432e-18	17.4448	19.0824	30.8075	508.588	578.561	533.151
89	HyS0002.197g	784.766	3.73969	0.185709	9.36781	7.40553e-21	1.67515e-18	123.36	87.7792	118.49	1420.61	1468.77	1489.58
90	HyS0008.375g	15552.6	4.39411	0.257048	9.31387	1.23254e-20	2.75705e-18	1016.78	1782.3	1436.1	38812.9	29639.3	20628.1
91	HyS0009.5g	747.904	-4.03719	0.220433	-9.2418	2.42379e-20	5.36217e-18	1258.52	1205.06	1767.88	95.1367	87.1699	73.6673
92	HyS0007.330g	8766.5	3.33514	0.144554	9.23622	2.55364e-20	5.58802e-18	1713.33	1401.6	1629.24	16084.5	17076.8	14693.5
93	HyS0018.220g	23407.4	4.1618	0.234779	9.20782	3.32815e-20	7.20456e-18	2358.79	1737.45	3336.69	39052.6	52707.7	41251.2
94	HyS0374.5g	814.195	12.9469	1.18923	9.20506	3.41483e-20	7.31355e-18	0	0	0	1663.82	1548.23	1673.12
95	HyS0060.47g	15592.1	-4.72759	0.296806	-9.18983	3.93465e-20	8.33814e-18	37846.5	26833.7	25468.3	593.71	1542.83	1267.33
96	HyS0004.350g	588.228	4.11192	0.229931	9.185	4.11536e-20	8.63024e-18	89.7161	52.4767	52.1358	1047.93	1157.12	1129.98
97	HyS0035.54g	169320	-3.62293	0.176867	-9.17599	4.47438e-20	9.24826e-18	349484	257568	332602	24721.2	29467.3	22079
98	HyS0068.45g	1304.03	3.77834	0.193818	9.17533	4.50193e-20	9.24826e-18	135.82	220.402	172.996	2320.48	2494.76	2479.71
99	HyS0022.231g	1923.06	3.35409	0.147818	9.16055	5.16356e-20	1.05003e-17	341.419	331.08	355.471	3373.42	3280.06	3856.92
100	HyS0035.24g	9725.99	4.88008	0.316586	9.09731	9.25984e-20	1.86419e-17	351.388	833.902	729.901	13156.8	16309.3	26974.7
101	HyS0060.44g	2043.1	-3.55382	0.171657	-9.05186	1.40558e-19	2.8017e-17	3388.03	3833.66	4078.44	366.956	325.537	265.951
102	HyS0039.135g	11352.9	-4.22174	0.245881	-9.03586	1.62719e-19	3.21162e-17	26741.6	14799.4	23109.2	847.647	1253.55	1365.97
103	HyS0002.407g	9423.01	-3.82323	0.203719	-8.94971	3.56403e-19	6.96613e-17	13479.8	19557.6	19772.5	1498.58	1179.49	1050.07
104	HyS0065.35g	916.103	-3.79537	0.203046	-8.84216	9.38837e-19	1.81737e-16	1659.75	1603.88	1861.49	91.5602	138.855	141.092
105	HyS0009.76g	209.782	4.95463	0.335491	8.80688	1.28672e-18	2.46707e-16	16.1987	8.58709	15.4038	444.21	429.678	344.613
106	HyS0002.339g	4486.61	-3.62765	0.185281	-8.78479	1.56651e-18	2.9752e-16	7684.43	6795.25	10424.8	668.103	660.331	686.729
107	HyS0047.77g	7237.05	3.52128	0.174995	8.69331	3.52029e-18	6.62341e-16	1196.21	946.488	1337.76	11718.3	13590	14633.6
108	HyS0068.105g	253.392	4.81431	0.327242	8.6001	7.96446e-18	1.48463e-15	11.2145	17.1742	23.6981	618.031	421.964	428.269
109	HyS0077.22g	585.972	4.53646	0.297016	8.53983	1.34419e-17	2.48267e-15	79.7476	31.486	35.5471	1147.36	984.325	1237.36
110	HyS0008.302g	1059.48	4.66302	0.312047	8.53403	1.41335e-17	2.58669e-15	44.858	108.77	86.498	2570.84	2212.42	1333.5
111	HyS0040.86g	386.927	4.17339	0.254891	8.52674	1.50527e-17	2.7301e-15	42.3659	53.4308	24.883	696	738.244	766.639
112	HyS0018.113g	166.087	5.07349	0.360532	8.52488	1.52965e-17	2.74955e-15	7.47634	12.4036	8.29433	329.044	320.909	318.392
113	HyS0007.171g	2550.55	3.36099	0.160524	8.47845	2.28213e-17	4.06582e-15	436.12	470.382	450.264	5197.47	3951.96	4797.11
114	HyS0022.230g	7399.49	9.99128	0.946699	8.44121	3.14062e-17	5.54623e-15	33.6435	6.67885	3.55471	11999.4	14646.1	17707.6
115	HyS0044.48g	2045.94	-4.07737	0.246724	-8.41983	3.77032e-17	6.60035e-15	4667.73	2544.64	4374.67	193.85	217.539	277.189
116	HyS0007.81g	6125.59	-3.56167	0.185881	-8.40144	4.41029e-17	7.65414e-15	9967.21	12124	11796.9	1110.17	1019.81	735.424
117	HyS0018.280g	922.482	3.71664	0.206276	8.32208	8.64338e-17	1.48725e-14	166.972	109.724	116.121	1937.78	1606.09	1598.21
118	HyS0004.222g	4255.73	3.2312	0.14803	8.31725	9.00308e-17	1.53602e-14	771.309	944.58	739.381	7586.62	7708.75	7783.76
119	HyS0048.118g	147.913	-5.63138	0.441382	-8.2273	1.91486e-16	3.23949e-14	370.079	220.402	280.822	6.43782	8.48556	1.2486
120	HyS0021.46g	176.59	6.08375	0.498354	8.19448	2.51672e-16	4.22222e-14	0	7.63297	7.10943	238.199	389.565	417.032
121	HyS0048.88g	214.724	4.69276	0.328866	8.18801	2.65581e-16	4.41874e-14	23.6751	16.2201	8.29433	472.822	370.279	397.054
122	HyS0048.125g	1136.98	-3.36182	0.166406	-8.18372	2.7521e-16	4.54142e-14	2073.44	2006.52	2139.94	234.623	191.311	176.052
123	HyS0009.309g	126.868	-5.64831	0.446299	-8.17458	2.96894e-16	4.85941e-14	269.148	206.09	270.158	2.14594	6.17132	7.49159
124	HyS0014.133g	3588.07	3.23084	0.152697	8.06068	7.58683e-16	1.23176e-13	610.568	708.912	752.415	6218.22	7172.62	6065.69
125	HyS0047.116g	6502.37	3.06566	0.132492	8.04319	8.75276e-16	1.40968e-13	1358.2	1451.22	1351.98	11063	11105.3	12684.5
126	HyS0002.300g	300.574	4.13593	0.266483	8.01524	1.09922e-15	1.75632e-13	18.6908	37.2107	40.2868	536.485	600.161	570.609
127	HyS0009.258g	25318.2	3.4338	0.180383	7.94865	1.88556e-15	2.98899e-13	4452.16	3309.85	5106.94	44134.1	49311.2	45595
128	HyS0008.219g	456.844	10.2666	1.04206	7.93291	2.14069e-15	3.36691e-13	0	0.954121	1.1849	1093	823.1	822.826
129	HyS0007.116g	3039.08	3.45692	0.184738	7.8864	3.1104e-15	4.85415e-13	635.489	459.886	427.751	5322.65	5271.85	6116.88
130	HyS0001.665g	8806	4.47257	0.316223	7.81907	5.32141e-15	8.24081e-13	449.826	1183.11	642.218	15440.8	12541.7	22578.4
131	HyS0003.217g	7001.77	3.48451	0.190607	7.78832	6.79034e-15	1.04354e-12	1328.3	878.746	1240.6	11175.3	14156.2	13231.4
132	HyS0010.349g	402.26	10.0857	1.03968	7.77707	7.42213e-15	1.13199e-12	0	1.90824	0	804.013	880.956	726.684
133	HyS0004.403g	6103.7	3.57383	0.204151	7.70915	1.26663e-14	1.91728e-12	964.448	685.059	1189.64	10361.3	11902.2	11519.6
134	HyS0008.247g	1798.36	3.64175	0.213654	7.68416	1.53999e-14	2.31366e-12	267.902	242.347	290.302	2713.9	2920.58	4355.11
135	HyS0142.16g	235.498	4.15591	0.282112	7.64204	2.13812e-14	3.1885e-12	19.9369	30.5319	23.6981	376.97	473.649	488.202
136	HyS0008.116g	3461.57	-3.08987	0.143556	-7.59195	3.15118e-14	4.66468e-12	6230.28	6068.21	6291.84	776.831	772.958	629.293
137	HyS0042.78g	102.472	-6.1281	0.544532	-7.581	3.42895e-14	5.03881e-12	247.965	181.283	176.551	1.43063	3.85707	3.74579
138	HyS0014.261g	212.872	4.05318	0.27098	7.57688	3.53954e-14	5.16362e-12	28.6593	22.8989	21.3283	427.758	379.536	397.054
139	HyS0002.258g	330.086	-3.78981	0.236436	-7.56995	3.73364e-14	5.4076e-12	594.369	667.885	581.788	37.1963	39.3422	59.9327
140	HyS0050.29g	126.453	6.40943	0.584559	7.54316	4.58709e-14	6.59624e-12	2.49211	5.72473	0	210.302	253.024	287.177
141	HyS0044.164g	184.788	-4.24216	0.299624	-7.48324	7.25138e-14	1.03535e-11	323.975	384.511	342.437	16.4522	13.8855	27.4691
142	HyS0068.101g	158.669	4.65225	0.355336	7.46408	8.38835e-14	1.18926e-11	7.47634	15.2659	13.034	340.489	256.11	319.641
143	HyS0396.6g	1603.08	-3.32117	0.177749	-7.43274	1.06367e-13	1.49747e-11	3025.43	2454	3262.04	257.513	292.366	327.133
144	HyS0243.3g	1072.78	-3.28133	0.173233	-7.39658	1.39737e-13	1.9536e-11	1902.73	1726.01	2208.66	220.317	186.682	192.284
145	HyS0152.3g	266.568	3.94484	0.263542	7.37961	1.58753e-13	2.20415e-11	34.8896	26.7154	36.732	585.127	475.192	440.755
146	HyS0071.73g	1133.13	3.82716	0.248422	7.35507	1.90831e-13	2.63137e-11	215.568	101.137	132.709	1982.13	2089.76	2277.44
147	HyS0034.130g	131.599	-5.10089	0.422423	-7.34073	2.12434e-13	2.90934e-11	328.959	223.264	213.283	5.72251	4.62849	13.7346
148	HyS0001.634g	3571.13	-3.34265	0.183515	-7.31633	2.54839e-13	3.4665e-11	6434.64	5294.42	7776.53	610.878	719.73	590.587
149	HyS0031.155g	1816.46	-4.08497	0.285111	-7.31286	2.61515e-13	3.53344e-11	3476.5	2114.33	4700.52	146.639	236.053	224.748
150	HyS0119.4g	385.712	3.833	0.252977	7.24571	4.30173e-13	5.7735e-11	62.3028	57.2473	31.9924	802.582	715.873	644.276
151	HyS0015.261g	991.583	-3.43555	0.20022	-7.16985	7.50807e-13	1.00101e-10	1957.55	1654.45	1831.86	125.895	187.454	192.284
152	HyS0001.645g	182.869	-4.42215	0.339636	-7.13159	9.92142e-13	1.31407e-10	473.501	296.732	277.268	14.3063	15.4283	19.9776
153	HyS0106.18g	166.731	-4.1338	0.299536	-7.12367	1.05087e-12	1.38276e-10	306.53	311.998	325.849	13.591	16.1997	26.2206
154	HyS0005.218g	773.776	3.51622	0.215572	7.03349	2.0143e-12	2.63324e-10	164.479	112.586	97.1622	1561.53	1322.21	1384.69
155	HyS0075.49g	11789.9	-3.78699	0.254105	-7.03249	2.02874e-12	2.63501e-10	26886.2	16488.2	22584.3	1035.77	1787.37	1957.8
156	HyS0037.109g	1122.74	-3.55816	0.22241	-7.00579	2.45591e-12	3.16939e-10	2500.84	1512.28	2198	179.544	195.939	149.832
157	HyS0001.387g	309.926	4.13204	0.304686	6.99749	2.60597e-12	3.34162e-10	37.3817	19.0824	45.0264	512.88	522.248	722.938
158	HyS0024.30g	9949.81	-2.97765	0.140049	-6.98078	2.93536e-12	3.74018e-10	16170.1	18322.9	18478.6	2010.75	2346.64	2369.84
159	HyS0058.8g	12177	3.02024	0.146853	6.94736	3.72172e-12	4.71231e-10	2438.53	2675.36	2903.02	19360	23880.7	21804.3
160	HyS0032.236g	2619.88	-3.04147	0.150161	-6.9357	4.04219e-12	5.08609e-10	4468.36	4421.4	5125.9	506.442	607.875	589.338
161	HyS0033.99g	408.66	3.54606	0.223055	6.93128	4.17036e-12	5.21476e-10	71.0252	59.1555	63.9849	826.187	812.3	619.304
162	HyS0346.4g	569.047	4.16759	0.312913	6.92714	4.29442e-12	5.33675e-10	72.2713	33.3942	75.8339	1444.22	971.983	816.583
163	HyS0052.107g	84.7237	-5.37428	0.488023	-6.91419	4.70537e-12	5.81156e-10	174.448	182.237	139.819	5.0072	3.08566	3.74579
164	HyS0103.16g	170.818	4.32588	0.336948	6.90279	5.09903e-12	6.25937e-10	21.183	20.0365	7.10943	297.57	355.622	323.387
165	HyS0002.44g	15532.8	3.7327	0.252496	6.8623	6.77586e-12	8.26737e-10	1400.57	1981.71	3137.63	27585.4	28003.9	31087.6
166	HyS0009.324g	1179.66	-3.73458	0.253636	-6.83886	7.98254e-12	9.68099e-10	2761.26	1392.06	2429.05	148.785	161.997	184.792
167	HyS0045.143g	12202.2	-3.78224	0.260643	-6.83787	8.0381e-12	9.69001e-10	28183.3	16895.6	23170.8	1055.09	1852.94	2055.19
168	HyS4439.1g	116.387	-5.10003	0.454006	-6.82817	8.60017e-12	1.03059e-09	261.672	154.568	260.679	4.29188	4.62849	12.486
169	HyS0038.159g	1855.72	-3.09897	0.161241	-6.81574	9.37809e-12	1.11716e-09	3336.94	2851.87	3782.22	382.693	397.279	383.319
170	HyS0053.161g	2903.2	3.61054	0.237773	6.77344	1.25759e-11	1.48929e-09	294.069	415.997	607.856	4898.47	5406.85	5795.99
171	HyS0060.122g	110.237	-4.42551	0.358829	-6.75953	1.3844e-11	1.62987e-09	186.908	224.218	220.392	7.86845	10.7998	11.2374
172	HyS0009.164g	131.768	4.88192	0.42812	6.73157	1.67837e-11	1.96447e-09	16.1987	5.72473	4.73962	295.425	269.995	198.527
173	HyS0002.195g	153.83	4.31919	0.347381	6.67624	2.45159e-11	2.85291e-09	22.429	9.54121	13.034	291.848	330.166	255.963
174	HyS0026.2g	209.652	4.13801	0.320419	6.67254	2.5141e-11	2.90884e-09	31.1514	26.7154	9.47924	402.006	370.279	418.28
175	HyS0006.144g	338.191	-4.35666	0.35375	-6.66194	2.70235e-11	3.10878e-09	507.145	569.61	855.501	15.0216	33.1708	48.6953
176	HyS0033.47g	1149.77	3.66854	0.251342	6.63852	3.16838e-11	3.6242e-09	245.473	112.586	146.928	2184.57	2095.16	2113.88
177	HyS0005.263g	101.993	5.2649	0.492311	6.63179	3.31647e-11	3.77216e-09	8.7224	6.67885	0	226.039	188.225	182.295
178	HyS0035.124g	1568.66	-3.39059	0.210277	-6.61315	3.76228e-11	4.25518e-09	3435.38	2135.32	3021.51	237.484	300.08	282.183
179	HyS0004.105g	89.0193	5.8861	0.590202	6.58435	4.56877e-11	5.13846e-09	2.49211	3.81649	2.36981	188.128	145.026	192.284
180	HyS0039.137g	12093.7	-3.66186	0.25312	-6.56552	5.18532e-11	5.7995e-09	27317.3	15744	24185.1	1230.34	1862.97	2222.5
181	HyS0002.441g	89.0862	6.31008	0.659165	6.5387	6.20569e-11	6.90237e-09	0	2.86236	3.55471	190.273	154.283	183.544
182	HyS0040.44g	944.191	-3.50674	0.230776	-6.52901	6.62059e-11	7.32339e-09	1609.91	1317.64	2280.94	159.515	163.54	133.6
183	HyS0013.49g	97.8144	-4.70042	0.414472	-6.51532	7.25331e-11	7.97944e-09	170.71	228.989	164.702	7.86845	4.62849	9.98878
184	HyS0028.230g	11395.2	-3.33303	0.204777	-6.50969	7.53076e-11	8.23963e-09	26635.7	16455.7	19110.1	2153.81	2267.96	1748.04
185	HyS0584.4g	237.334	3.92284	0.29575	6.50155	7.94979e-11	8.65109e-09	17.4448	26.7154	43.8415	410.59	439.707	485.704
186	HyS0003.286g	100.502	4.96143	0.459768	6.44114	1.18581e-10	1.28348e-08	2.49211	7.63297	8.29433	235.338	178.197	171.058
187	HyS0006.367g	5983.78	2.92005	0.143414	6.41533	1.40521e-10	1.51282e-08	1342	1451.22	1395.82	11093.1	9234.61	11386
188	HyS0070.58g	14230.1	3.70719	0.267586	6.37994	1.77157e-10	1.89708e-08	2948.17	1322.41	1803.43	21111.8	27600.5	30594.4
189	HyS0004.440g	161.448	-4.24111	0.351462	-6.37653	1.81141e-10	1.92948e-08	328.959	333.942	254.755	14.3063	9.25698	27.4691
190	HyS0034.73g	111.081	4.97567	0.466847	6.37396	1.84207e-10	1.95182e-08	1.24606	13.3577	4.73962	193.135	242.996	211.013
191	HyS0010.221g	2046.09	-3.2079	0.190414	-6.34357	2.24504e-10	2.35839e-08	3826.64	3589.4	3664.91	510.019	357.165	328.381
192	HyS0233.1g	72356.1	3.39661	0.220172	6.34328	2.24921e-10	2.35839e-08	10592.7	9872.29	17184.7	147556	129840	119091
193	HyS0079.46g	327.281	-3.60162	0.252544	-6.34196	2.26863e-10	2.36643e-08	718.975	468.474	625.63	41.4882	51.6848	57.4355
194	HyS0071.70g	85196.4	3.27135	0.200986	6.32555	2.52335e-10	2.61856e-08	13673	13252.7	21048.6	169366	151362	142476
195	HyS0032.210g	661.406	3.09283	0.173155	6.31131	2.76681e-10	2.85649e-08	128.344	149.797	137.449	1128.77	1282.86	1141.22
196	HyS0003.475g	7490.17	-2.81093	0.128946	-6.2889	3.19724e-10	3.28402e-08	12792	12423.6	14121.7	1875.55	1950.14	1778
197	HyS0089.17g	10712.1	3.3754	0.219844	6.25625	3.94335e-10	4.02982e-08	2453.49	1403.51	1793.95	16078.1	21977.6	20565.7
198	HyS0018.234g	963.338	-4.03325	0.32509	-6.25444	3.98946e-10	4.05635e-08	1689.65	1969.31	1791.58	181.69	94.1126	53.6897
199	HyS0005.100g	7987.28	-3.49923	0.242509	-6.18216	6.32298e-10	6.3967e-08	20388	13209.8	10430.7	1072.97	1363.86	1458.36
200	HyS0021.106g	79.9986	6.13043	0.668317	6.18034	6.39622e-10	6.43843e-08	2.49211	0	4.73962	184.551	139.626	148.583
201	HyS0024.92g	1377.13	-3.06575	0.174497	-6.10759	1.01147e-09	1.01308e-07	2251.62	2763.14	2365.07	248.214	326.309	308.404
202	HyS0043.2g	861.692	3.12046	0.183553	6.10428	1.03262e-09	1.02914e-07	179.432	176.512	177.736	1763.25	1582.17	1291.05
203	HyS0045.68g	266.103	3.5257	0.254502	5.99484	2.03685e-09	2.02e-07	38.6278	36.2566	53.3207	498.574	551.562	418.28
204	HyS0050.24g	238.27	3.84894	0.308843	5.98665	2.14209e-09	2.11395e-07	38.6278	38.1649	15.4038	395.568	421.193	520.665
205	HyS0056.66g	317.358	3.95273	0.32748	5.9629	2.47794e-09	2.43346e-07	21.183	63.9261	28.4377	561.521	578.561	650.519
206	HyS0076.58g	234.593	-4.524	0.426186	-5.92231	3.17449e-09	3.10237e-07	623.028	403.593	324.664	28.6125	23.9139	3.74579
207	HyS0041.155g	118.695	4.02065	0.341274	5.9209	3.20193e-09	3.11407e-07	14.9527	12.4036	14.2189	243.922	204.425	222.25
208	HyS0025.121g	155.761	4.61291	0.441912	5.91275	3.36437e-09	3.25632e-07	2.49211	20.0365	13.034	212.448	296.995	389.562
209	HyS0076.22g	4372.42	2.74824	0.127351	5.87544	4.21722e-09	4.06226e-07	1130.17	1072.43	1196.75	7551.57	7366.24	7917.36
210	HyS0013.115g	2423.48	3.66176	0.283462	5.86235	4.56354e-09	4.37491e-07	348.896	386.419	329.404	6904.21	3698.93	2873.02
211	HyS0010.211g	112.285	4.03456	0.347377	5.85693	4.71512e-09	4.49881e-07	11.2145	15.2659	11.849	212.448	204.425	218.505
212	HyS0003.526g	927.984	3.45021	0.249499	5.81249	6.15496e-09	5.84489e-07	128.344	175.558	162.332	2296.87	1547.46	1257.34
213	HyS0083.18g	12123	3.1705	0.201848	5.79893	6.67405e-09	6.30807e-07	1708.34	2775.54	2785.71	20399.3	23146.3	21922.9
214	HyS0008.195g	73.3343	6.63668	0.800474	5.79241	6.93818e-09	6.52707e-07	0	3.81649	0	138.056	172.026	126.108
215	HyS4809.1g	72.9292	-4.53356	0.438553	-5.7771	7.59996e-09	7.11639e-07	134.574	130.715	154.038	4.29188	7.71415	6.24299
216	HyS0152.2g	241.484	4.52775	0.437783	5.77397	7.74243e-09	7.21623e-07	7.47634	10.4953	42.6566	423.466	420.421	544.389
217	HyS0007.118g	1262.2	5.98558	0.690762	5.76983	7.935e-09	7.36163e-07	8.7224	50.5684	58.0603	2909.18	2399.1	2147.59
218	HyS0030.68g	76.7883	4.93731	0.509757	5.76218	8.30334e-09	7.66802e-07	6.23028	3.81649	4.73962	119.457	176.654	149.832
219	HyS0068.43g	238.216	3.68102	0.292551	5.74607	9.13435e-09	8.39693e-07	39.8738	30.5319	33.1773	391.992	355.622	578.101
220	HyS0006.299g	76.5917	7.09774	0.891524	5.71801	1.07779e-08	9.86279e-07	1.24606	1.90824	0	128.041	163.54	164.815
221	HyS0063.57g	59.8055	-5.06172	0.539267	-5.67755	1.36634e-08	1.24467e-06	93.4542	133.577	120.86	2.86125	3.08566	4.99439
222	HyS0005.247g	2202.08	-3.02873	0.181464	-5.66905	1.43595e-08	1.30219e-06	3606.09	3387.13	4775.17	447.786	464.392	531.903
223	HyS0004.233g	350.927	3.65456	0.292884	5.6492	1.61196e-08	1.45525e-06	26.1672	52.4767	75.8339	673.11	628.703	649.271
224	HyS0005.84g	1990.93	2.9508	0.168501	5.64269	1.67416e-08	1.50465e-06	458.549	381.649	529.652	3560.12	3746.76	3268.83
225	HyS0051.150g	1935.02	3.56046	0.277797	5.61728	1.93989e-08	1.73573e-06	284.101	444.621	176.551	3127.35	3583.22	3994.26
226	HyS0028.246g	338.182	-3.18743	0.212634	-5.58439	2.34522e-08	2.08911e-06	674.117	536.216	619.705	72.962	68.6559	57.4355
227	HyS0001.427g	108.852	-4.17263	0.392282	-5.53844	3.05182e-08	2.70657e-06	206.845	240.439	169.441	7.15314	9.25698	19.9776
228	HyS0012.237g	71.2414	-4.91128	0.525908	-5.53571	3.09963e-08	2.73692e-06	80.9937	163.155	169.441	5.0072	3.85707	4.99439
229	HyS0004.64g	23818.4	2.87708	0.158687	5.52714	3.25486e-08	2.86143e-06	5014.13	5548.22	6559.63	38644.1	46847.3	40297.2
230	HyS0181.2g	3432.5	3.32499	0.240433	5.51084	3.57123e-08	3.12591e-06	519.606	697.463	650.513	4055.11	7080.82	7591.47
231	HyS0003.163g	242.961	3.52667	0.277985	5.4919	3.97635e-08	3.45133e-06	57.3186	30.5319	29.6226	423.466	479.82	437.009
232	HyS0010.177g	1084.9	3.15177	0.209723	5.49186	3.97729e-08	3.45133e-06	223.044	169.834	266.604	1729.63	1832.88	2287.43
233	HyS0395.5g	148.954	4.10076	0.384594	5.46227	4.7009e-08	4.06174e-06	24.9211	15.2659	9.47924	339.059	313.966	191.035
234	HyS0068.54g	45.9577	8.79491	1.24803	5.4445	5.19508e-08	4.46955e-06	0	0	0	67.2395	94.884	113.622
235	HyS0037.10g	48.9723	8.88355	1.26773	5.42982	5.64119e-08	4.8327e-06	0	0	0	62.2323	81.77	149.832
236	HyS0068.31g	26082.8	-3.11467	0.205582	-5.42203	5.89267e-08	5.02675e-06	48347	33221.5	58731	5154.55	5647.53	5395.19
237	HyS0007.144g	32724	-3.66011	0.306957	-5.40826	6.36401e-08	5.40592e-06	65765.6	37475	78708.5	2766.83	5844.24	5783.5
238	HyS0039.120g	157.837	-4.3513	0.435871	-5.3945	6.8716e-08	5.81257e-06	372.571	130.715	399.313	14.3063	13.8855	16.2318
239	HyS0022.216g	44.2998	8.74485	1.25275	5.38402	7.28406e-08	6.13568e-06	0	0	0	103.72	60.9418	101.136
240	HyS0008.347g	2140.12	-2.72842	0.135937	-5.35851	8.39095e-08	7.03861e-06	3518.86	3743.97	3892.41	554.368	533.048	598.078
241	HyS0008.232g	1604.76	3.10682	0.206584	5.35772	8.42772e-08	7.04012e-06	301.546	397.869	300.966	3530.79	2756.27	2341.12
242	HyS0295.1g	176.052	3.96182	0.366395	5.35439	8.58471e-08	7.14163e-06	9.96845	17.1742	36.732	314.738	388.022	289.675
243	HyS0034.126g	109.12	4.19555	0.41251	5.32241	1.02401e-07	8.48367e-06	21.183	8.58709	4.73962	224.609	192.082	203.521
244	HyS0007.74g	8142.56	-3.42524	0.267928	-5.31948	1.04067e-07	8.58638e-06	18648.5	9660.48	16387.2	1859.82	1070.72	1228.62
245	HyS0033.4g	229.429	-3.2167	0.22904	-5.31219	1.08314e-07	8.9003e-06	446.088	375.924	421.826	46.4954	46.2849	39.9551
246	HyS0016.120g	2083.66	-2.98343	0.186145	-5.28314	1.2699e-07	1.03925e-05	4337.52	3060.82	3699.27	398.43	511.448	494.445
247	HyS0004.375g	373.848	3.30578	0.247211	5.28203	1.27763e-07	1.04135e-05	93.4542	46.7519	67.5396	674.541	686.559	674.243
248	HyS0049.85g	59.3211	6.72991	0.90064	5.25172	1.50682e-07	1.2232e-05	0	1.90824	1.1849	104.436	127.283	121.114
249	HyS0087.37g	9672.59	2.94743	0.181171	5.22946	1.70002e-07	1.37449e-05	1816.75	2151.54	2692.1	18073.8	18279.4	15021.9
250	HyS0032.237g	178.404	-3.92153	0.36822	-5.21843	1.8045e-07	1.45313e-05	453.565	206.09	345.992	27.8972	23.1424	13.7346
251	HyS0030.141g	436.45	3.00074	0.192641	5.19485	2.0489e-07	1.64336e-05	87.224	100.183	103.087	723.182	850.871	754.153
252	HyS0021.29g	56.9356	5.25108	0.626655	5.18799	2.12579e-07	1.69827e-05	0	5.72473	2.36981	112.304	102.598	118.617
253	HyS0028.244g	277.611	-3.16628	0.225037	-5.18261	2.18806e-07	1.73449e-05	528.328	519.042	451.449	64.3782	46.2849	56.1869
254	HyS0046.142g	7202.8	-2.6539	0.126173	-5.18258	2.18836e-07	1.73449e-05	11826.3	12211.8	13252	1884.14	1994.88	2047.7
255	HyS0013.73g	1306.76	-3.10355	0.213646	-5.16532	2.40033e-07	1.89504e-05	2217.98	1975.03	2833.11	337.628	254.567	222.25
256	HyS0012.90g	8429.74	-2.7306	0.142899	-5.11269	3.17611e-07	2.49771e-05	14699.7	16073.1	13182.1	2028.63	2347.42	2247.48
257	HyS0086.32g	89.3531	4.35274	0.460482	5.1093	3.23356e-07	2.53299e-05	3.73817	13.3577	7.10943	208.872	125.741	177.301
258	HyS0040.157g	2518.22	-3.03593	0.202936	-5.10473	3.31274e-07	2.58497e-05	4763.67	3364.23	5341.55	567.244	599.389	473.219
259	HyS0042.123g	75013.1	3.18266	0.231744	5.10331	3.33771e-07	2.5944e-05	20507.6	11105	13041.1	148582	144199	112643
260	HyS0013.183g	52.0514	-4.78337	0.546252	-5.09539	3.48029e-07	2.69481e-05	109.653	101.137	91.2377	2.86125	6.17132	1.2486
261	HyS0066.76g	668.427	3.38476	0.273361	5.06569	4.06918e-07	3.13873e-05	118.375	67.7426	165.887	1318.32	1137.84	1202.4
262	HyS0014.224g	79.9693	4.57041	0.508441	5.05546	4.29354e-07	3.29914e-05	0	12.4036	5.92452	138.056	157.369	166.063
263	HyS0002.379g	1192.7	3.16591	0.23099	5.04745	4.47746e-07	3.42738e-05	277.871	153.614	287.932	2096.58	2078.96	2261.21
264	HyS0041.124g	3996.78	3.00473	0.199468	5.03708	4.72684e-07	3.60457e-05	655.426	1065.75	933.705	6475.02	7987.23	6863.54
265	HyS0050.85g	1217.55	3.09405	0.217672	5.02613	5.00467e-07	3.80204e-05	174.448	271.925	318.739	2317.62	2192.36	2030.22
266	HyS0030.165g	91.8809	4.38448	0.474657	5.02359	5.07142e-07	3.82516e-05	16.1987	2.86236	7.10943	207.441	182.825	134.849
267	HyS0036.86g	36.2072	8.44747	1.28345	5.02353	5.07311e-07	3.82516e-05	0	0	0	45.0648	64.7989	107.379
268	HyS0021.84g	20684.7	-3.00976	0.201205	-5.01856	5.206e-07	3.90848e-05	32523.3	29359.3	48519.5	4859.84	4523.58	4322.65
269	HyS0033.79g	1207.43	3.01687	0.202675	5.01724	5.24186e-07	3.90848e-05	189.401	307.227	298.596	2236.07	2199.3	2013.99
270	HyS0058.70g	769.949	2.97583	0.194476	5.01776	5.22783e-07	3.90848e-05	193.139	135.485	194.324	1425.62	1432.52	1238.61
271	HyS0014.166g	129.666	4.32477	0.4643	5.00704	5.52733e-07	4.10614e-05	22.429	3.81649	11.849	330.475	238.367	171.058
272	HyS0037.110g	598.248	-3.24508	0.248872	-5.00287	5.64822e-07	4.18051e-05	1479.07	837.718	930.15	103.005	123.426	116.12
273	HyS0007.51g	1741.42	-2.97678	0.195664	-4.99213	5.97181e-07	4.40382e-05	2317.67	3390.95	3561.82	369.102	411.936	397.054
274	HyS0002.272g	64.7061	4.77712	0.556625	4.98921	6.06262e-07	4.45448e-05	9.96845	1.90824	2.36981	127.326	101.827	144.837
275	HyS0036.49g	559.211	-3.18409	0.23802	-4.97472	6.53412e-07	4.78345e-05	1123.94	774.746	1125.66	100.144	139.626	91.1476
276	HyS0007.232g	6981.44	-2.70614	0.142085	-4.96984	6.70099e-07	4.88783e-05	12596.4	11212.8	12511.4	1640.93	1955.54	1971.54
277	HyS0048.132g	834.888	2.75855	0.152669	4.96858	6.74437e-07	4.90172e-05	226.782	209.907	208.543	1401.3	1475.72	1487.08
278	HyS2157.3g	165.939	-3.46781	0.295623	-4.96515	6.86495e-07	4.97141e-05	271.64	263.337	376.8	25.7513	23.1424	34.9607
279	HyS0008.378g	483.809	2.92263	0.186004	4.96026	7.03994e-07	5.07986e-05	127.098	96.3662	116.121	861.953	864.756	836.56
280	HyS0017.297g	58.2924	5.04775	0.617691	4.9341	8.05195e-07	5.78936e-05	8.7224	0.954121	1.1849	115.881	95.6555	127.357
281	HyS0001.650g	124288	4.79903	0.569344	4.91623	8.82251e-07	6.32081e-05	4490.79	6018.6	15349.3	252641	230797	236431
282	HyS0016.80g	101.222	-3.634	0.333191	-4.90409	9.38613e-07	6.70077e-05	181.924	196.549	184.845	18.5982	15.4283	9.98878
283	HyS0059.6g	158.637	3.46869	0.300007	4.89553	9.80406e-07	6.94984e-05	29.9054	29.5778	18.9585	250.36	284.652	338.37
284	HyS0072.52g	3937.67	3.44068	0.294279	4.89563	9.79918e-07	6.94984e-05	994.353	617.316	381.539	8993.64	6443.63	6195.54
285	HyS0058.90g	39915.7	-2.86796	0.177921	-4.87833	1.06986e-06	7.55736e-05	78896.6	72263.2	59478.7	7837.69	10519.8	10498.2
286	HyS0036.101g	60.8359	7.36925	1.10244	4.87036	1.11398e-06	7.84145e-05	0	1.90824	0	171.675	100.284	91.1476
287	HyS0017.261g	893.305	3.01751	0.208984	4.86883	1.1226e-06	7.87465e-05	235.505	146.935	208.543	1406.31	1768.08	1594.46
288	HyS0050.27g	277.309	3.27981	0.264833	4.83252	1.34816e-06	9.42399e-05	57.3186	63.9261	33.1773	440.633	510.677	558.123
289	HyS0021.277g	195.607	-3.57383	0.325958	-4.82834	1.37678e-06	9.59078e-05	406.214	326.309	347.177	19.3135	24.6853	49.9439
290	HyS0005.17g	4477.53	-2.80778	0.167495	-4.82271	1.41623e-06	9.83155e-05	8129.27	6458.45	8918.78	1024.33	1133.21	1201.15
291	HyS0032.57g	4476.07	-2.84366	0.175018	-4.82043	1.43253e-06	9.91052e-05	7934.89	7060.5	8581.08	1291.14	1092.32	896.493
292	HyS0066.12g	25421.2	-2.85198	0.177152	-4.80932	1.51443e-06	0.000104413	43141	39444.3	51389.3	7332.68	5976.92	5242.86
293	HyS0008.362g	10306.6	2.85618	0.179355	4.77363	1.80932e-06	0.000124319	2037.3	2441.6	3025.06	17619.6	20122.4	16593.9
294	HyS0006.340g	21245.7	2.68555	0.143824	4.76659	1.87371e-06	0.000128305	5455.24	5734.27	5960.07	39925.9	38657.9	31740.6
295	HyS0669.3g	569.171	-3.06167	0.223229	-4.75599	1.97477e-06	0.000134311	862.271	1116.32	1068.78	90.1295	132.683	144.837
296	HyS1800.2g	2293.37	-2.86112	0.181055	-4.75614	1.97326e-06	0.000134311	3692.07	3520.71	4880.62	505.011	539.99	621.802
297	HyS0056.79g	1337.85	-2.8717	0.183738	-4.74424	2.09293e-06	0.000141868	2676.53	2164.9	2224.07	335.482	366.422	259.708
298	HyS0005.324g	2343.06	3.14288	0.241803	4.72648	2.28441e-06	0.000154328	585.647	298.64	547.426	4309.77	3669.62	4647.28
299	HyS0090.14g	566.71	-2.96016	0.203294	-4.72301	2.32384e-06	0.000156466	1075.35	983.699	957.403	142.347	146.569	94.8934
300	HyS0007.137g	32986.2	-3.25747	0.267111	-4.70769	2.5054e-06	0.000168129	65259.7	38683.9	75235.5	4286.16	7358.53	7093.28
301	HyS0051.32g	1995.47	-2.94998	0.201977	-4.7034	2.55865e-06	0.000171132	2738.83	3363.28	4497.9	449.217	436.621	486.953
302	HyS0023.223g	2521.63	2.94001	0.200749	4.68251	2.83386e-06	0.000188912	620.536	421.722	703.833	4278.29	4298.32	4807.1
303	HyS0045.61g	4469.18	-2.8786	0.187853	-4.67707	2.9101e-06	0.000193353	8069.46	6126.41	9408.14	963.528	1083.84	1163.69
304	HyS0008.141g	53.0144	7.16813	1.10768	4.66574	3.07515e-06	0.000203648	0	1.90824	0	145.209	74.8273	96.142
305	HyS0022.21g	35.2318	-5.90933	0.840831	-4.64937	3.32951e-06	0.00021977	78.5016	62.972	66.3547	0	2.31424	1.2486
306	HyS0055.88g	83.5534	3.91665	0.412385	4.64772	3.35616e-06	0.000220805	8.7224	11.4495	10.6641	121.603	156.597	192.284
307	HyS0407.3g	3029.06	3.28049	0.277014	4.62246	3.79216e-06	0.000248677	635.489	357.795	703.833	3781.15	5750.13	6945.95
308	HyS0032.215g	44.4588	-6.66753	1.01018	-4.62048	3.82845e-06	0.000250242	114.637	122.128	27.2528	0.715314	0.771415	1.2486
309	HyS0020.62g	767.952	-2.87253	0.190118	-4.58941	4.44493e-06	0.000289596	1303.38	1172.62	1577.11	193.135	160.454	201.024
310	HyS0017.286g	1246.53	3.02431	0.223311	4.5869	4.49868e-06	0.000292153	203.107	344.438	268.973	1911.32	2100.56	2650.77
311	HyS0001.605g	442.152	-2.97061	0.211964	-4.57911	4.66948e-06	0.00030227	692.807	878.746	783.222	99.4286	118.798	79.9103
312	HyS0049.40g	4822.86	4.72441	0.59546	4.5753	4.75534e-06	0.000306842	563.218	348.254	143.373	7169.59	7184.19	13528.6
313	HyS0001.666g	1160.36	3.57993	0.34701	4.55299	5.28882e-06	0.000340174	132.082	307.227	95.9773	2030.78	1740.31	2655.77
314	HyS0005.23g	197.129	3.57056	0.345168	4.55014	5.36103e-06	0.000343721	34.8896	20.0365	37.917	489.99	350.222	249.72
315	HyS0022.34g	33.3995	-5.87509	0.8524	-4.5461	5.465e-06	0.000349274	54.8265	71.5591	71.0943	2.14594	0.771415	0
316	HyS0002.130g	1619.86	-2.80436	0.177293	-4.53692	5.7081e-06	0.000363657	3037.89	2310.88	3155.4	429.188	421.193	364.591
317	HyS0026.70g	21684.2	-3.17254	0.259113	-4.5252	6.0338e-06	0.000383194	57886.8	30083.4	29145.1	3608.76	4710.26	4671
318	HyS0030.69g	46.1186	6.95844	1.09693	4.5203	6.17518e-06	0.00039094	0	1.90824	0	73.6773	98.7411	102.385
319	HyS0056.69g	6573.2	2.88179	0.196211	4.49409	6.9868e-06	0.000440935	1188.74	1533.27	1989.46	12179.6	11750.2	10797.9
320	HyS0041.33g	42.2193	5.19564	0.712491	4.48516	7.28578e-06	0.000458367	3.73817	1.90824	1.1849	85.8376	63.256	97.3906
321	HyS0050.31g	45.9075	6.93765	1.10132	4.48338	7.34686e-06	0.00046077	0	0.954121	1.1849	65.0935	93.3412	114.871
322	HyS0001.501g	77.91	3.75824	0.392291	4.48198	7.39552e-06	0.000461638	9.96845	12.4036	9.47924	138.771	135.769	161.069
323	HyS0075.53g	23.0762	7.81	1.2964	4.48166	7.40658e-06	0.000461638	0	0	0	40.0576	60.9418	37.4579
324	HyS0018.79g	497.714	2.9202	0.206974	4.44596	8.75004e-06	0.000543691	148.281	97.3204	104.272	915.602	839.299	881.51
325	HyS0031.145g	1272.33	-3.00648	0.226833	-4.43709	9.11811e-06	0.000564818	2732.6	1912.06	2142.31	202.434	312.423	332.127
326	HyS0030.201g	781.594	-3.15627	0.260879	-4.4322	9.32767e-06	0.000576026	1672.21	1019	1523.79	108.012	180.511	186.041
327	HyS2267.1g	364.292	-3.1897	0.268491	-4.43106	9.37711e-06	0.000577309	838.596	443.666	688.43	78.6845	70.1988	66.1757
328	HyS0080.32g	49.1273	4.40572	0.543595	4.42558	9.61837e-06	0.000590357	3.73817	5.72473	3.55471	87.2683	93.3412	101.136
329	HyS0021.280g	43.2089	-4.84611	0.648576	-4.38824	1.14273e-05	0.000699253	120.867	47.7061	81.7584	2.86125	2.31424	3.74579
330	HyS0014.7g	317.246	3.74156	0.397425	4.3821	1.17539e-05	0.00071706	66.041	38.1649	28.4377	357.657	450.506	962.669
331	HyS0012.30g	290.574	5.85696	0.881818	4.37388	1.22059e-05	0.000741535	3.73817	22.8989	2.36981	476.399	560.047	677.989
332	HyS0055.14g	2061.53	-2.61055	0.139603	-4.37347	1.22288e-05	0.000741535	3262.18	3703.9	3663.73	569.39	615.589	554.377
333	HyS0003.290g	66.507	3.86951	0.428778	4.36009	1.30007e-05	0.000785978	9.96845	9.54121	5.92452	128.041	115.712	129.854
334	HyS2157.2g	716.925	-2.97808	0.224936	-4.34825	1.37227e-05	0.000827141	1267.24	1019	1528.53	128.756	161.997	196.03
335	HyS0002.254g	301.505	3.7949	0.413235	4.34353	1.40213e-05	0.000842619	62.3028	49.6143	9.47924	479.26	587.818	620.553
336	HyS0095.39g	30.7362	-5.42072	0.789712	-4.3316	1.48027e-05	0.000886927	62.3028	54.3849	63.9849	1.43063	2.31424	0
337	HyS0044.139g	131.173	3.296	0.300623	4.31107	1.6247e-05	0.000970577	21.183	20.9907	30.8075	251.79	217.539	244.725
338	HyS0002.410g	152.087	-3.22657	0.284767	-4.30729	1.65268e-05	0.000984371	335.189	258.567	231.056	28.6125	31.628	27.4691
339	HyS0021.185g	40.8614	6.75258	1.10895	4.28566	1.82195e-05	0.00108199	0	0	2.36981	65.8089	67.1131	109.877
340	HyS0018.233g	5743.2	-2.80377	0.187733	-4.28147	1.85663e-05	0.00109934	9579.68	10711.9	9854.85	1778.99	1422.49	1111.25
341	HyS0018.277g	19.6281	7.57589	1.30301	4.27923	1.87541e-05	0.00110721	0	0	0	45.7801	37.0279	34.9607
342	HyS0134.2g	21.3015	7.69948	1.33219	4.27828	1.88342e-05	0.00110869	0	0	0	65.8089	37.0279	24.972
343	HyS0050.22g	38.9992	6.72217	1.10486	4.27401	1.9199e-05	0.00112686	0	1.90824	0	90.1295	73.2844	68.6729
344	HyS0049.97g	71.2838	3.90693	0.447161	4.26452	2.00332e-05	0.00117241	7.47634	9.54121	9.47924	98.7133	132.683	169.809
345	HyS0010.332g	427.634	2.92287	0.217243	4.24811	2.15577e-05	0.00125797	117.129	106.862	74.649	783.269	677.302	806.594
346	HyS0012.204g	170.567	-3.1208	0.265194	-4.22632	2.37542e-05	0.00138214	316.498	335.851	264.234	35.0504	29.3138	42.4523
347	HyS0025.234g	39.0066	5.66461	0.873963	4.1931	2.75166e-05	0.00159644	3.73817	0.954121	0	44.3494	76.3701	108.628
348	HyS0029.65g	242.494	2.94298	0.225092	4.1893	2.79815e-05	0.00161875	59.8107	61.0638	46.2113	424.896	439.707	423.275
349	HyS0004.525g	34.5933	5.92834	0.945147	4.15633	3.23407e-05	0.00186501	0	0.954121	2.36981	52.2179	67.1131	84.9046
350	HyS0089.25g	528.941	3.23051	0.296099	4.15574	3.24237e-05	0.00186501	67.2871	81.1003	157.592	822.611	1154.81	890.25
351	HyS0028.243g	36.9137	-4.98282	0.718343	-4.15237	3.29051e-05	0.00188731	51.0883	52.4767	111.381	1.43063	3.85707	1.2486
352	HyS0029.59g	391.396	2.87956	0.211966	4.14952	3.33169e-05	0.0019055	109.653	101.137	69.9094	678.117	696.588	692.972
353	HyS0042.169g	7745.03	-2.9414	0.227979	-4.12932	3.63844e-05	0.00207504	10210.2	13488.4	17415.7	1543.65	1565.97	2246.23
354	HyS0106.15g	1540.77	-2.61564	0.149261	-4.12461	3.71359e-05	0.00211192	2903.31	2361.45	2683.81	434.911	436.621	424.523
355	HyS0009.210g	100.747	-3.45124	0.352331	-4.11897	3.80572e-05	0.00215822	235.505	154.568	164.702	17.1675	20.0568	12.486
356	HyS0004.486g	825.487	-2.8056	0.19582	-4.11396	3.88924e-05	0.00219939	1283.44	1620.1	1426.63	166.668	211.368	244.725
357	HyS0295.3g	36.2357	4.98298	0.726734	4.10464	4.04946e-05	0.00228358	0	1.90824	4.73962	75.8233	72.513	62.4299
358	HyS0063.56g	521.679	-2.97748	0.238452	-4.09926	4.14478e-05	0.0023308	922.082	902.599	951.479	140.201	76.3701	137.346
359	HyS0039.52g	68.918	-3.57798	0.385672	-4.0915	4.28597e-05	0.00240349	125.852	129.76	126.785	13.591	10.0284	7.49159
360	HyS0018.53g	32.9839	7.34171	1.30655	4.0884	4.34358e-05	0.00242902	0	0.954121	0	42.9188	41.6564	112.374
361	HyS0077.5g	6721.62	-4.70516	0.663738	-4.07565	4.5886e-05	0.00255894	11548.5	9676.7	17616	894.857	186.682	407.043
362	HyS0014.154g	11221.5	2.95744	0.235135	4.07188	4.66356e-05	0.00259356	2308.94	2854.73	2515.55	26550.3	19869.3	13230.1
363	HyS0030.70g	34.9114	6.5284	1.1137	4.06607	4.7812e-05	0.00265165	2.49211	0	0	69.3854	86.3985	51.1925
364	HyS0058.108g	631.163	5.31324	0.817286	4.05396	5.03577e-05	0.00278517	68.5331	15.2659	9.47924	1159.52	1022.12	1512.05
365	HyS0001.301g	3570.26	-2.9091	0.224597	-4.0477	5.17226e-05	0.00285282	8299.98	4508.22	6096.34	731.766	918.755	866.527
366	HyS0032.165g	1956.08	2.90038	0.222517	4.04632	5.20292e-05	0.00286189	535.804	434.125	417.086	4518.64	2618.18	3212.64
367	HyS0017.52g	1325.3	-2.61669	0.152711	-4.03829	5.38417e-05	0.00295352	2419.84	2032.28	2384.03	373.394	350.222	392.06
368	HyS0056.129g	43.0699	-4.42379	0.601806	-4.02752	5.63679e-05	0.00308369	84.7318	70.605	92.4226	7.86845	1.54283	1.2486
369	HyS0101.21g	58.4465	3.9285	0.478947	4.02655	5.66005e-05	0.00308803	9.96845	2.86236	9.47924	107.297	114.941	106.131
370	HyS0015.211g	365.106	3.40359	0.34868	4.02546	5.68652e-05	0.00309408	56.0725	102.091	29.6226	755.371	714.33	533.151
371	HyS0055.15g	3497.13	2.71652	0.178789	4.00763	6.13322e-05	0.00332814	1001.83	735.627	1035.61	6671.02	6133.52	5405.18
372	HyS0015.281g	59.4443	-3.98149	0.497145	-3.98574	6.72693e-05	0.0036405	115.883	96.3662	124.415	12.8756	4.62849	2.4972
373	HyS0008.193g	2623.84	-2.51163	0.128872	-3.97002	7.18676e-05	0.00387893	4506.99	4211.49	4676.82	791.852	793.015	762.893
374	HyS0045.10g	161.584	3.38915	0.350382	3.96468	7.34954e-05	0.00395617	46.1041	19.0824	20.1434	253.221	273.852	357.099
375	HyS0001.539g	32.0985	5.44063	0.868224	3.96284	7.40626e-05	0.00397607	0	3.81649	0	53.6485	70.1988	64.9271
376	HyS0044.42g	32.4893	6.45371	1.13021	3.94059	8.12826e-05	0.00435208	0	1.90824	0	70.1007	45.5135	77.4131
377	HyS0031.45g	1896.02	-2.60283	0.153254	-3.93352	8.3712e-05	0.00447027	3593.63	2948.23	3228.87	569.39	551.562	484.456
378	HyS0886.3g	291.726	-3.04935	0.266818	-3.93283	8.3952e-05	0.00447122	472.255	580.106	508.324	40.7729	80.2272	68.6729
379	HyS0010.86g	8249.37	-2.79042	0.20123	-3.92793	8.56806e-05	0.00455125	13302.9	11298.7	18643.3	1872.69	2218.59	2160.07
380	HyS0006.42g	79.0828	3.50153	0.383166	3.91874	8.90126e-05	0.0047158	9.96845	16.2201	11.849	165.953	131.912	138.594
381	HyS0032.212g	32.7403	-6.16023	1.06211	-3.91694	8.96783e-05	0.00473859	69.7792	106.862	16.5887	0.715314	0	2.4972
382	HyS0015.210g	379.413	3.15131	0.293985	3.91624	8.99412e-05	0.00474004	49.8423	114.495	63.9849	610.878	619.446	817.831
383	HyS0010.394g	2406.79	-2.62198	0.159114	-3.90905	9.26588e-05	0.00487052	3667.14	4038.8	4715.92	611.593	714.33	692.972
384	HyS0001.51g	303.28	3.21626	0.311241	3.90778	9.31484e-05	0.0048835	53.5804	51.5225	72.2792	722.467	583.961	335.873
385	HyS0005.166g	9330.5	2.85983	0.22102	3.89028	0.000100129	0.00523582	2956.89	1539	2284.5	16133.9	15746.9	17321.8
386	HyS0033.145g	2779.72	2.79998	0.206089	3.88173	0.000103716	0.00540935	717.729	527.629	850.762	5277.58	5247.94	4056.69
387	HyS0012.224g	3296.37	-2.49179	0.126746	-3.88012	0.000104406	0.0054313	5414.12	5635.04	5744.42	1052.94	956.555	975.155
388	HyS0083.28g	80.2081	3.74996	0.451212	3.87835	0.000105166	0.00545672	4.98423	20.0365	7.10943	143.063	134.998	171.058
389	HyS0139.4g	1420.31	-2.82991	0.214266	-3.87326	0.00010739	0.00555778	2563.14	2568.49	2335.45	328.329	260.738	465.727
390	HyS0024.182g	117.766	3.88782	0.488168	3.86715	0.000110114	0.00568415	27.4132	16.2201	1.1849	215.309	206.739	239.731
391	HyS0050.23g	32.2342	5.05855	0.795794	3.84339	0.000121346	0.00624795	4.98423	0.954121	0	72.2467	64.0274	51.1925
392	HyS0019.268g	55702.7	-2.97878	0.255087	-3.83705	0.00012452	0.00639502	125310	59438.9	111843	10427.8	12949	14247.7
393	HyS0004.485g	2196.16	-2.60212	0.157783	-3.81615	0.000135548	0.00694366	3888.94	3688.63	3732.45	530.047	620.218	716.695
394	HyS0042.7g	133.351	-3.25392	0.329451	-3.80609	0.00014118	0.00721379	178.186	285.282	261.864	32.9044	23.1424	18.729
395	HyS0017.150g	236.714	3.31581	0.346175	3.80101	0.00014411	0.00734488	74.7634	27.6695	28.4377	487.844	405.764	395.805
396	HyS0051.157g	236.468	3.12449	0.295891	3.80036	0.000144486	0.00734544	24.9211	56.2932	63.9849	442.064	431.992	399.551
397	HyS0058.121g	369.425	-2.95901	0.252807	-3.79345	0.000148571	0.00753409	591.877	559.115	810.475	66.5242	78.6843	109.877
398	HyS0005.258g	1354.75	-2.95463	0.252188	-3.78541	0.000153458	0.00774536	1652.27	2711.61	2833.11	285.41	245.31	400.8
399	HyS0058.61g	883.251	2.90926	0.240205	3.78533	0.000153507	0.00774536	159.495	254.75	207.358	1943.51	1548.23	1186.17
400	HyS0004.348g	2441.09	-2.70328	0.185877	-3.78355	0.000154606	0.00778133	3789.26	4157.11	4753.84	789.706	620.989	535.648
401	HyS0063.62g	644.562	2.70922	0.187737	3.77772	0.000158271	0.00794594	178.186	145.981	189.585	1103.73	1001.3	1248.6
402	HyS0004.76g	238.826	2.83357	0.222188	3.75163	0.00017569	0.00879848	61.0568	55.339	60.4301	442.064	431.992	382.071
403	HyS0040.133g	371.767	2.8047	0.214681	3.74833	0.000178016	0.00887083	76.0094	89.6874	113.751	701.007	659.56	590.587
404	HyS0056.88g	29.2541	-4.8021	0.747476	-3.74875	0.000177721	0.00887083	84.7318	37.2107	47.3962	2.14594	1.54283	2.4972
405	HyS0010.302g	176.829	-2.91562	0.24466	-3.7424	0.000182273	0.00906056	345.158	295.778	295.041	37.9116	40.885	46.1981
406	HyS0022.29g	31901.3	4.02747	0.542413	3.73788	0.000185582	0.0092023	1188.74	5365.98	4503.82	44654.9	75597.1	60097.5
407	HyS0062.67g	27.7794	5.19284	0.856734	3.72676	0.000193956	0.00959392	2.49211	1.90824	0	52.9332	59.399	49.9439
408	HyS0002.414g	55.2225	4.45603	0.662382	3.70788	0.000209	0.0103127	0	3.81649	10.6641	130.187	134.226	52.4411
409	HyS0050.33g	13.4871	7.02579	1.35611	3.70602	0.000210541	0.0103633	0	0	0	21.4594	26.9995	32.4635
410	HyS0053.24g	651.725	-2.95642	0.25876	-3.69618	0.000218868	0.010747	1090.3	1266.12	1104.33	92.2755	155.054	202.273
411	HyS0002.482g	1344.21	2.72546	0.196467	3.69255	0.000222019	0.0108752	397.492	319.631	343.622	2761.11	2402.96	1840.43
412	HyS0006.43g	143.38	3.23428	0.334702	3.68769	0.000226299	0.0110579	24.9211	34.3484	22.5132	235.338	199.796	343.364
413	HyS0078.38g	473.112	2.91236	0.24748	3.68658	0.000227289	0.0110794	145.789	71.5591	117.306	826.187	803.814	874.018
414	HyS0064.52g	34.5519	-4.49512	0.679222	-3.67349	0.000239259	0.0116347	88.47	41.0272	68.7245	0.715314	4.62849	3.74579
415	HyS0046.137g	130.828	3.1212	0.30536	3.67174	0.000240906	0.0116865	23.6751	27.6695	29.6226	280.403	227.567	196.03
416	HyS0059.88g	22.9124	6.82949	1.31671	3.66786	0.000244587	0.0118366	0	0.954121	0	34.3351	70.9702	31.2149
417	HyS0016.88g	663.828	-2.66898	0.182568	-3.66429	0.000248022	0.0119741	1138.9	992.286	1309.32	172.391	172.797	197.278
418	HyS0044.79g	26.2199	5.52253	0.962843	3.65847	0.000253725	0.0122201	2.49211	0.954121	0	47.2107	61.7132	44.9495
419	HyS0013.272g	4060.93	2.6199	0.169904	3.6485	0.000263781	0.0126741	1290.91	992.286	1128.03	7465.01	7572.21	5917.1
420	HyS0030.58g	36.6975	4.96845	0.815227	3.64126	0.000271312	0.0130049	0	0	7.10943	82.9764	86.3985	43.7009
421	HyS0044.8g	777.977	-2.70122	0.192846	-3.63618	0.000276713	0.0132323	1305.87	1201.24	1536.82	169.529	222.168	232.239
422	HyS0040.124g	85.0506	3.72284	0.475831	3.6207	0.000293809	0.0140165	6.23028	9.54121	20.1434	96.5673	164.311	213.51
423	HyS0026.42g	512.966	-2.90801	0.250863	-3.61956	0.000295108	0.0140452	748.88	883.516	1080.63	113.735	88.7127	162.318
424	HyS0001.610g	422.404	2.64845	0.179347	3.61564	0.000299607	0.0142257	112.145	120.219	116.121	745.357	751.358	689.226
425	HyS0053.104g	112.616	-3.32409	0.367821	-3.59982	0.000318436	0.0150841	244.227	212.769	158.777	18.5982	30.0852	11.2374
426	HyS0055.60g	31921	-2.81044	0.226649	-3.57577	0.000349205	0.0165028	61167.7	40587.4	65877.2	10148.2	6964.33	6781.13
427	HyS0004.62g	5841.6	2.5905	0.165258	3.57319	0.000352664	0.0166272	1658.5	1476.03	1856.75	8527.97	10309.2	11221.1
428	HyS0061.36g	15942	2.51686	0.145696	3.54752	0.00038888	0.0182919	4521.94	4584.55	5119.97	24203.4	26726.4	30495.7
429	HyS0080.41g	99.2018	3.18728	0.335879	3.53485	0.000408008	0.0191469	22.429	21.9448	14.2189	176.682	158.911	201.024
430	HyS0023.302g	68558.4	-2.53061	0.150621	-3.52278	0.000427043	0.0199936	114956	115852	119854	17496.6	23504.2	19686.6
431	HyS0014.278g	1352.77	-3.03594	0.294154	-3.52175	0.000428714	0.0200252	3174.95	1444.54	2617.45	369.102	307.023	203.521
432	HyS0018.167g	82671.7	2.65534	0.186136	3.52073	0.000430355	0.0200553	26732.9	17085.4	24134.1	137566	154593	135919
433	HyS0027.183g	574.693	2.71376	0.202973	3.51651	0.000437257	0.0203299	170.71	117.357	169.441	994.286	912.584	1083.78
434	HyS0372.3g	8807.16	2.68354	0.194515	3.51407	0.000441293	0.0204703	2376.23	1943.54	2798.75	12180.4	16324.7	17219.4
435	HyS0010.192g	447.256	2.71921	0.204735	3.51288	0.000443281	0.0205152	135.82	96.3662	123.23	836.917	800.729	690.475
436	HyS0001.297g	297.788	-2.85254	0.243316	-3.50383	0.000458621	0.0211765	651.688	414.089	504.769	77.9692	73.2844	64.9271
437	HyS0001.140g	23.6264	5.37404	0.965738	3.49375	0.00047629	0.021942	1.24606	0.954121	1.1849	47.2107	52.4562	38.7065
438	HyS0005.294g	59.4679	3.71617	0.492445	3.485	0.000492132	0.0225686	1.24606	10.4953	13.034	99.4286	116.484	116.12
439	HyS0086.31g	52.0405	-3.59748	0.458311	-3.48559	0.00049105	0.0225686	119.621	79.1921	88.8679	7.15314	6.17132	11.2374
440	HyS0037.6g	323.076	4.52382	0.725653	3.478	0.00050517	0.0231138	21.183	49.6143	9.47924	882.697	617.132	358.348
441	HyS0034.168g	849.304	2.75026	0.216351	3.46777	0.000524795	0.0239573	290.331	166.017	204.989	1582.27	1442.55	1409.67
442	HyS0050.36g	51.4746	3.59108	0.461127	3.45042	0.000559714	0.0254936	9.96845	5.72473	8.29433	92.9908	89.4841	102.385
443	HyS0018.178g	70.5825	-3.81379	0.526478	-3.44514	0.000570754	0.0259378	94.7003	199.411	99.532	5.72251	5.3999	18.729
444	HyS0001.55g	677.108	2.67096	0.195232	3.43672	0.00058881	0.026698	196.877	148.843	207.358	1309.02	1151.72	1048.82
445	HyS0017.77g	41490.1	2.47941	0.139956	3.42542	0.000613852	0.0277709	12374.6	12019.1	13459.3	79139.4	66773.7	65174.3
446	HyS0050.26g	2611.92	2.44642	0.130565	3.41914	0.000628183	0.0283555	821.151	838.673	769.003	4196.03	4562.92	4483.71
447	HyS0029.151g	1622.86	-2.62878	0.184193	-3.41372	0.000640827	0.0288616	3240.99	2196.39	2945.67	447.071	477.506	429.518
448	HyS0050.32g	23.4093	5.34258	0.983212	3.39965	0.000674714	0.0303199	0	0	3.55471	48.6413	47.0563	41.2037
449	HyS0006.333g	140.569	3.63268	0.480599	3.39717	0.000680861	0.030528	2.49211	33.3942	26.0679	206.726	290.052	284.68
450	HyS0083.19g	17124.5	2.94318	0.277961	3.39321	0.000690781	0.030904	2483.39	3907.13	5431.6	38903.1	29754.2	22267.5
451	HyS0004.441g	26.7678	-4.71256	0.800582	-3.38824	0.000703432	0.0314002	61.0568	72.5132	21.3283	2.14594	2.31424	1.2486
452	HyS0005.497g	9.62667	-6.88337	1.44309	-3.38398	0.000714443	0.0318212	26.1672	11.4495	20.1434	0	0	0
453	HyS0003.315g	111.128	-3.10527	0.326828	-3.3818	0.000720116	0.032003	254.196	169.834	172.996	19.3135	25.4567	24.972
454	HyS0004.454g	378.223	-2.78393	0.232526	-3.37137	0.000747949	0.0331668	548.265	662.16	769.003	75.8233	97.9697	116.12
455	HyS0051.177g	113.215	3.14123	0.33981	3.35845	0.000783809	0.0346805	14.9527	29.5778	23.6981	167.383	205.196	238.482
456	HyS0119.20g	584.907	2.74048	0.22056	3.35727	0.000787151	0.034752	129.59	150.751	176.551	1266.11	872.47	913.973
457	HyS0031.91g	21.8399	5.88234	1.15874	3.35048	0.00080672	0.0355381	0	1.90824	0	35.7657	50.9134	42.4523
458	HyS0004.499g	97.1529	-3.28571	0.385794	-3.33262	0.000860312	0.0378162	152.019	218.494	156.407	10.0144	18.514	27.4691
459	HyS0019.202g	12182.2	-2.51089	0.153484	-3.32859	0.00087286	0.0382841	21406	20824.7	19950.2	3022.2	3961.99	3928.09
460	HyS0036.85g	315.194	5.69217	1.11066	3.3243	0.000886396	0.0387933	0	19.0824	16.5887	475.684	635.646	744.164
461	HyS0046.138g	183.753	2.96879	0.292072	3.31695	0.000910063	0.0397427	41.1199	26.7154	58.0603	304.008	341.737	330.878
462	HyS0013.182g	591.9	-3.11018	0.337618	-3.28827	0.00100805	0.0439267	524.59	1480.8	1176.61	138.056	90.2555	141.092
463	HyS0011.92g	244.82	2.94119	0.28645	3.28572	0.00101721	0.04423	59.8107	76.3297	31.9924	410.59	448.192	442.004
464	HyS0024.29g	1628.3	2.62094	0.19019	3.26485	0.00109522	0.0475194	508.391	447.483	409.977	2306.17	2705.35	3392.44
465	HyS0002.131g	137.089	-2.95033	0.292042	-3.25407	0.00113764	0.0492538	279.117	222.31	228.687	36.481	34.7137	21.2262

## Sheet: lfc2_D1toD3
	Gene	baseMean	log2FoldChange	lfcSE	stat	pvalue	padj	Hd1_1	Hd1_2	Hd1_3	Hd3_1	Hd3_2	Hd3_3
1	HyS0019.269g	4827.09	-8.1082	0.250761	-24.3587	4.69345e-131	9.04287e-127	7116	9538.41	12203.2	34.0509	39.7886	31.087
2	HyS0056.25g	23347.4	-5.69124	0.197511	-18.6888	6.10536e-78	5.8816e-74	46523.6	45284.7	45615.1	815.275	1167.13	678.873
3	HyS0008.306g	3730.92	5.38785	0.200069	16.9334	2.55009e-64	1.63775e-60	205.63	130.625	186.768	7351.09	6244.78	8266.62
4	HyS0095.27g	3152.92	-6.40611	0.26882	-16.3906	2.23304e-60	1.0756e-56	5615.15	5835.82	7244.8	62.2644	113.245	46.2104
5	HyS0022.100g	33783.9	-4.78658	0.172931	-16.1138	2.04188e-58	7.86817e-55	65951.8	64033.1	65629.4	2308.65	2899.47	1881.18
6	HyS2558.2g	747.763	-6.43391	0.282737	-15.6821	2.00624e-55	6.44236e-52	1534.12	1573.02	1326.96	20.4305	24.4853	7.5617
7	HyS0039.135g	696.57	-7.35072	0.357476	-14.9681	1.18746e-50	3.26839e-47	1011.09	1494.83	1647.78	7.78305	11.2224	6.72151
8	HyS0035.43g	130268	4.54819	0.182112	13.9924	1.73385e-44	4.17576e-41	8597.22	9878.77	13569.3	259944	243857	245764
9	HyS0015.116g	142948	-5.12582	0.232475	-13.4458	3.25778e-41	6.97418e-38	229645	305804	298358	5797.4	10937.8	7145.81
10	HyS0012.244g	1035.61	-5.65842	0.285321	-12.8221	1.23299e-37	2.3756e-34	2117.73	1641.1	2333.1	51.5627	49.9908	20.1645
11	HyS0043.34g	4570.82	-4.82759	0.220834	-12.8041	1.55446e-37	2.7227e-34	6731.19	9209.08	10550.9	277.271	396.866	259.618
12	HyS0035.40g	7552.85	3.80872	0.145484	12.4324	1.74257e-35	2.79783e-32	999.141	882.181	1141.7	13556.1	15189.1	13548.9
13	HyS0022.289g	1171.18	-5.82885	0.312219	-12.2633	1.42493e-34	2.08118e-31	2242.31	1813.12	2849.72	67.1288	29.5864	25.2057
14	HyS0045.133g	62869.9	-5.18972	0.260204	-12.2585	1.51225e-34	2.08118e-31	131358	123797	112004	2865.14	4999.08	2197.09
15	HyS0007.93g	908.774	4.55526	0.208753	12.2406	1.88679e-34	2.42351e-31	75.0849	77.2713	69.285	1894.2	1378.32	1958.48
16	HyS0063.27g	11655.3	-5.23354	0.268373	-12.0487	1.97093e-33	2.37337e-30	15618.5	24352.4	28149.3	524.383	842.703	444.46
17	HyS0027.122g	467.303	-4.72486	0.22768	-11.9679	5.23174e-33	5.9294e-30	880.541	913.457	906.729	31.1322	45.91	26.0459
18	HyS0004.426g	4893.84	-4.2378	0.187446	-11.9384	7.46652e-33	7.99208e-30	10364.3	8963.47	8556.69	386.234	610.092	482.269
19	HyS0012.255g	2542.89	-4.26181	0.191608	-11.8043	3.70699e-32	3.75908e-29	5382.22	4662.95	4455.32	205.278	321.37	230.212
20	HyS0016.104g	2546.77	-4.0483	0.176149	-11.6283	2.96067e-31	2.85216e-28	4246.56	5026.31	5136.12	349.265	279.541	242.815
21	HyS0021.97g	16470.1	-4.38759	0.20625	-11.5762	5.44214e-31	4.99303e-28	22854	34695.7	36764.7	1348.41	1769.06	1388.83
22	HyS0021.266g	11469.2	-5.21161	0.305993	-10.4957	9.03877e-26	7.91591e-23	22156	22670.8	22178.7	540.922	956.968	311.71
23	HyS0020.276g	1326.77	-3.98576	0.193961	-10.2379	1.34068e-24	1.12308e-21	1945.38	2640.1	2902.44	155.661	168.337	148.713
24	HyS0049.116g	466.993	-4.57684	0.252533	-10.204	1.9029e-24	1.52763e-21	775.593	872.982	1040.78	24.322	47.9504	40.3291
25	HyS0012.113g	199.574	-5.32157	0.333195	-9.96885	2.08636e-23	1.60791e-20	377.131	366.119	424.747	7.78305	13.2629	8.40189
26	HyS0013.207g	14492.2	-3.93888	0.194849	-9.95067	2.5048e-23	1.85615e-20	26574.1	25762.6	29292.5	1846.53	2181.23	1296.41
27	HyS0005.66g	60784.7	-5.15676	0.319765	-9.87215	5.49724e-23	3.92279e-20	104439	129570	120753	3132.68	5215.37	1598.04
28	HyS0075.49g	987.899	-4.84127	0.293187	-9.69097	3.2938e-22	2.26649e-19	1235.49	2131.4	2361.71	57.4	48.9706	92.4208
29	HyS0057.69g	4786.59	-4.40148	0.248945	-9.64661	5.08069e-22	3.37551e-19	6941.94	8717.86	11761.9	582.756	381.563	333.555
30	HyS0003.219g	369.75	-4.63488	0.273426	-9.63655	5.60399e-22	3.59907e-19	565.696	708.32	858.531	37.9424	24.4853	23.5253
31	HyS0045.143g	1025.47	-4.84972	0.298436	-9.54884	1.31163e-21	8.15197e-19	1258.52	2209.59	2479.2	45.7254	67.3346	92.4208
32	HyS0015.86g	15007.5	-5.03473	0.318807	-9.51902	1.74827e-21	1.05262e-18	27696.9	29706.2	29974.8	758.848	1456.88	451.182
33	HyS0012.141g	109709	3.57642	0.168457	9.35801	8.12512e-21	4.74384e-18	15546.8	14435.9	20936.1	212566	202888	191882
34	HyS0035.41g	50203.8	3.09669	0.118807	9.23087	2.68434e-20	1.52115e-17	11183.4	9666.27	10677.4	92945.2	89534.6	87215.8
35	HyS0007.86g	2155.87	3.87684	0.207257	9.05563	1.35787e-19	7.4749e-17	264.504	210.656	353.956	4137.67	3452.43	4516.02
36	HyS0056.81g	304.627	-5.13003	0.347069	-9.01846	1.90748e-19	1.02087e-16	417.233	666.925	692.85	7.78305	24.4853	18.4842
37	HyS0042.130g	16074.9	-4.91737	0.324331	-8.99506	2.361e-19	1.22944e-16	26856.5	29213.1	37288.9	1027.36	1579.3	483.949
38	HyS0012.140g	169457	3.16857	0.134415	8.69377	3.50611e-18	1.77769e-15	32521.1	32214.8	37028.3	338181	283029	293768
39	HyS0008.1g	305.331	-3.99021	0.235043	-8.46744	2.50841e-17	1.23922e-14	657.846	544.579	521.143	30.1593	38.7684	39.4889
40	HyS0004.173g	3125.86	-6.45617	0.528001	-8.4397	3.18152e-17	1.53246e-14	5338.7	6491.71	6713.11	103.125	81.6177	26.8861
41	HyS0007.85g	6284.02	4.24233	0.274809	8.15959	3.36167e-16	1.57974e-13	758.528	361.519	774.184	13417	9018.76	13374.1
42	HyS0068.67g	317.395	-4.23636	0.275277	-8.12404	4.50899e-16	2.06845e-13	529.007	614.491	664.232	24.322	47.9504	24.3655
43	HyS0043.10g	7945.87	-3.5086	0.186082	-8.10719	5.18055e-16	2.32125e-13	14135.6	16043	13644.6	1176.21	1627.25	1048.56
44	HyS0013.268g	154.797	-6.45082	0.549763	-8.09588	5.68502e-16	2.48939e-13	196.245	333.002	388.598	5.83729	5.10111	0
45	HyS0036.119g	106382	-3.3684	0.16999	-8.04988	8.2872e-16	3.54821e-13	178911	209015	194016	22998	17474.4	15877.9
46	HyS0049.131g	328.979	5.6488	0.461169	7.91207	2.53154e-15	1.06033e-12	10.2388	13.7984	15.0619	580.81	278.52	1075.44
47	HyS0014.342g	4060.35	-3.42416	0.182321	-7.81131	5.65976e-15	2.32014e-12	6824.19	7915.71	7547.54	711.177	532.556	830.947
48	HyS0005.263g	122.649	-5.04486	0.390897	-7.7894	6.73296e-15	2.70258e-12	269.623	224.455	219.904	9.72882	7.14155	5.04113
49	HyS0039.137g	1067.77	-7.46241	0.70161	-7.78553	6.94203e-15	2.72963e-12	1467.57	2221.55	2681.03	15.5661	18.364	2.52057
50	HyS0063.28g	8595.63	-4.31854	0.314484	-7.37252	1.67439e-13	6.45208e-11	14129.6	17503.8	17477.9	1027.36	1067.15	368.003
51	HyS0063.26g	1727.69	-3.61869	0.221676	-7.30206	2.83393e-13	1.07061e-10	2652.71	3654.75	3277.48	214.034	347.895	219.289
52	HyS4682.1g	186.885	-4.25032	0.308661	-7.2906	3.08587e-13	1.14337e-10	431.738	333.922	299.733	12.6475	21.4246	21.8449
53	HyS0034.107g	1452.09	-3.00701	0.140315	-7.17681	7.13591e-13	2.59411e-10	2563.12	2470.84	2714.16	315.214	350.956	298.267
54	HyS0002.70g	230.565	-3.65723	0.232647	-7.12336	1.05329e-12	3.75811e-10	437.711	413.033	430.772	30.1593	39.7886	31.9272
55	HyS0078.34g	1580.41	-3.44507	0.207854	-6.95235	3.59238e-12	1.25844e-09	2228.66	3062.34	3393.46	271.434	308.107	218.449
56	HyS0007.256g	678.641	-3.31071	0.189617	-6.91242	4.7644e-12	1.63921e-09	1125.42	1098.36	1476.07	122.583	118.346	131.07
57	HyS0025.121g	188.548	-4.31189	0.337253	-6.85505	7.12882e-12	2.40967e-09	253.411	354.16	469.933	14.5932	17.3438	21.8449
58	HyS0019.268g	8085	-3.7108	0.256162	-6.67858	2.41262e-11	8.01446e-09	12438.5	15441.4	17187.2	1500.18	1248.75	693.996
59	HyS0037.119g	164.557	5.00955	0.45454	6.62109	3.56551e-11	1.16435e-08	6.8259	13.7984	9.03717	293.81	181.599	482.269
60	HyS0027.182g	2325.33	-3.66745	0.257515	-6.47514	9.47247e-11	3.04177e-08	3892.47	4811.98	4230.9	347.319	203.024	466.305
61	HyS0024.48g	278.423	4.52041	0.391115	6.44416	1.16246e-10	3.67166e-08	11.0921	24.8372	36.1487	779.278	442.776	376.405
62	HyS0026.70g	2793.1	-3.69443	0.263698	-6.42565	1.31311e-10	4.08059e-08	4304.58	5616.89	5634.67	277.271	595.809	329.354
63	HyS0007.185g	1077.43	-3.13837	0.17773	-6.40506	1.50311e-10	4.58052e-08	1901.87	1962.14	1939.98	245.166	244.853	170.558
64	HyS0065.44g	318.702	-3.6526	0.25809	-6.4032	1.52153e-10	4.58052e-08	591.293	600.692	578.379	39.8882	68.3548	33.6076
65	HyS0035.42g	29658.7	3.02528	0.160961	6.36972	1.89379e-10	5.61349e-08	6160.37	5755.79	7555.07	58592.8	53757.5	46130.6
66	HyS0036.38g	6459.37	-5.67949	0.580415	-6.33942	2.30634e-10	6.73276e-08	10157.8	14270.4	13585.9	257.814	392.785	91.5806
67	HyS0076.59g	4328.02	-3.7662	0.284298	-6.21249	5.21525e-10	1.49973e-07	8436.81	6963.62	8788.65	676.153	793.732	309.19
68	HyS0034.126g	129.581	-4.43394	0.404873	-6.01162	1.83678e-09	5.20431e-07	267.916	229.054	245.51	5.83729	22.4449	6.72151
69	HyS0013.182g	1072.24	3.76329	0.295537	5.96638	2.42569e-09	6.77331e-07	164.675	107.628	170.2	1672.38	1356.89	2961.67
70	HyS0033.213g	8567.48	-3.94765	0.329331	-5.91397	3.33966e-09	9.19216e-07	8370.26	18371.3	21534.1	1197.62	1295.68	636.023
71	HyS4803.1g	1028.12	3.08741	0.185639	5.85767	4.69417e-09	1.27384e-06	197.098	216.176	237.979	1685.03	2215.92	1616.52
72	HyS0016.267g	329.088	-3.37151	0.235769	-5.81719	5.98451e-09	1.60144e-06	486.345	614.491	700.38	64.2102	46.9302	62.174
73	HyS4807.1g	106.336	-4.09798	0.361494	-5.80363	6.48933e-09	1.71274e-06	195.391	210.656	197.311	6.81017	10.2022	17.644
74	HyS0012.204g	455.672	4.35845	0.406777	5.79788	6.71574e-09	1.74854e-06	41.8086	34.9561	51.2106	615.834	441.756	1548.47
75	HyS0017.286g	1478.46	-3.16863	0.202935	-5.75866	8.47835e-09	2.17803e-06	2279.85	2504.88	3197.65	288.946	359.118	240.294
76	HyS0001.493g	55.1724	9.14586	1.25303	5.70284	1.17828e-08	2.98709e-06	0	0	0	124.529	141.811	64.6946
77	HyS0056.82g	321.939	-3.55154	0.273803	-5.66664	1.45624e-08	3.64381e-06	489.758	575.855	713.936	70.0475	45.91	36.1281
78	HyS0007.342g	29335.7	-5.11577	0.551396	-5.65069	1.59807e-08	3.94744e-06	65084.9	56928.7	49065.8	1538.13	2758.68	637.704
79	HyS0041.3g	54.6782	-5.82026	0.687936	-5.55323	2.80445e-08	6.83966e-06	111.774	100.269	109.952	0.972882	5.10111	0
80	HyS0033.69g	180.441	-3.5172	0.274342	-5.53032	3.19656e-08	7.6985e-06	361.773	339.442	293.708	26.2678	38.7684	22.6851
81	HyS0448.2g	135.644	-3.78687	0.330544	-5.40583	6.45072e-08	1.5344e-05	244.026	237.333	277.14	11.6746	28.5662	15.1234
82	HyS0022.287g	859.628	-3.60432	0.299425	-5.35799	8.41543e-08	1.97732e-05	1599.82	1366.97	1798.4	196.522	125.487	70.5759
83	HyS0002.397g	4198.3	-5.34399	0.629404	-5.31294	1.07868e-07	2.50396e-05	3662.95	8956.11	11965.2	222.79	283.622	99.1423
84	HyS0028.52g	210.8	-3.64729	0.311128	-5.29458	1.19291e-07	2.73616e-05	343.001	345.881	481.982	42.8068	32.6471	18.4842
85	HyS0057.51g	97.8541	-4.24459	0.42426	-5.29061	1.2191e-07	2.76334e-05	117.747	219.855	219.904	11.6746	11.2224	6.72151
86	HyS0022.216g	54.0557	-5.80396	0.71984	-5.28445	1.26085e-07	2.82475e-05	123.719	72.6718	122.002	0	5.10111	0.840189
87	HyS0031.157g	2629.45	-3.27038	0.241923	-5.25115	1.51149e-07	3.34733e-05	4228.64	5374.03	4691.8	700.475	430.533	351.199
88	HyS0072.72g	188.762	9.15502	1.36673	5.23515	1.64852e-07	3.60932e-05	1.70647	0	0	297.702	145.892	687.275
89	HyS0036.103g	999.022	-5.91809	0.755193	-5.1882	2.12339e-07	4.59678e-05	1344.7	2150.72	2400.87	24.322	64.2739	9.24208
90	HyS0013.217g	906.992	-3.22953	0.239282	-5.13842	2.77065e-07	5.93135e-05	1226.95	1777.24	1912.87	162.471	225.469	136.951
91	HyS0033.77g	174.886	-3.36972	0.268047	-5.10999	3.2217e-07	6.82115e-05	342.148	324.723	289.189	27.2407	40.8089	25.2057
92	HyS0003.115g	21069.1	-2.99923	0.196595	-5.08268	3.72148e-07	7.79366e-05	43441.7	36674.4	32244.6	5845.07	4491.01	3717.84
93	HyS0235.7g	344.9	3.8435	0.363101	5.07708	3.83276e-07	7.9404e-05	72.5252	24.8372	36.1487	551.624	497.868	886.4
94	HyS0009.323g	848.144	-5.9943	0.787741	-5.07057	3.96618e-07	8.12941e-05	1500.84	1713.77	1795.38	37.9424	36.728	4.20095
95	HyS0040.32g	288.773	-4.00956	0.398455	-5.04339	4.57359e-07	9.27573e-05	610.918	316.444	703.393	26.2678	57.1324	18.4842
96	HyS0001.140g	27.5931	-8.32094	1.26606	-4.9926	5.95721e-07	0.00011956	56.3137	62.553	46.692	0	0	0
97	HyS0021.29g	69.5015	-4.53743	0.513512	-4.94133	7.7591e-07	0.000154118	133.958	122.346	143.088	11.6746	5.10111	0.840189
98	HyS0003.558g	1014.98	3.05236	0.213968	4.91832	8.72919e-07	0.000169884	215.869	167.421	275.634	1937.98	1496.66	1996.29
99	HyS0021.197g	1327.31	-5.90717	0.794178	-4.91977	8.66464e-07	0.000169884	2118.59	2994.26	2720.19	37.9424	83.6582	9.24208
100	HyS0080.32g	58.8552	-4.46631	0.502587	-4.90722	9.23746e-07	0.000177978	104.095	111.307	122.002	4.86441	9.18199	1.68038
101	HyS0013.252g	528.247	-3.81407	0.372748	-4.86676	1.13444e-06	0.000216409	1065.69	941.974	950.409	76.8577	110.184	24.3655
102	HyS0048.105g	13842.7	-3.57304	0.328258	-4.79208	1.65063e-06	0.000311792	22720	25050.6	28846.6	2467.23	3052.5	919.167
103	HyS0004.77g	169.405	-3.41296	0.295841	-4.77607	1.78758e-06	0.000334382	239.76	336.682	352.45	26.2678	37.7482	23.5253
104	HyS0017.106g	354.945	3.98636	0.416436	4.76991	1.8431e-06	0.000341452	17.918	43.2351	67.7788	1005.96	585.607	409.172
105	HyS0012.251g	301.624	-2.90002	0.190846	-4.71593	2.40606e-06	0.000441501	510.236	531.7	554.28	73.939	67.3346	72.2563
106	HyS0048.107g	1888.72	-3.01624	0.215893	-4.70716	2.5119e-06	0.000456573	2423.19	3502.05	4161.62	380.397	388.704	476.387
107	HyS0101.11g	52.9581	5.04533	0.652689	4.66583	3.07375e-06	0.000553476	4.26619	0.919896	4.51858	133.285	57.1324	117.626
108	HyS0022.309g	46.061	-4.81891	0.607456	-4.64052	3.4754e-06	0.000620006	76.7913	84.6305	105.434	6.81017	1.02022	1.68038
109	HyS0041.83g	2503.32	-2.807	0.177498	-4.54651	5.45415e-06	0.000964084	3581.04	4269.24	5292.77	574.973	640.699	661.229
110	HyS0007.401g	605.844	3.3112	0.288703	4.54168	5.58067e-06	0.00097748	79.3511	100.269	156.644	1261.83	744.762	1292.21
111	HyS0037.84g	23.5017	-8.07352	1.34068	-4.53019	5.89312e-06	0.00101377	19.6245	50.5943	70.7911	0	0	0
112	HyS0045.56g	397.749	-3.8172	0.401016	-4.53149	5.85697e-06	0.00101377	555.457	857.343	814.851	31.1322	99.9817	27.7262
113	HyS0001.387g	378.96	-3.64485	0.364003	-4.51878	6.2197e-06	0.00106049	611.771	622.77	872.087	32.1051	36.728	98.3021
114	HyS0030.145g	12697.7	3.10497	0.24497	4.51062	6.46382e-06	0.00109244	3017.05	1698.13	3220.24	17805.7	24692.4	25752.6
115	HyS0033.212g	409.082	-3.20942	0.26884	-4.49864	6.83911e-06	0.00114582	509.383	791.111	914.26	86.5865	91.8199	61.3338
116	HyS0076.4g	53154.7	-2.97432	0.218342	-4.46237	8.10596e-06	0.00134636	73921.1	112873	96132.9	15426	9533.97	11040.9
117	HyS0003.411g	24978.8	-2.91081	0.204805	-4.4472	8.69975e-06	0.00143263	38364.1	49363.5	44556.2	6537.77	4184.95	6866.03
118	HyS0012.142g	69906.9	2.74225	0.167601	4.4287	9.48037e-06	0.00154795	15441.9	17743.9	21354.8	130512	104975	129414
119	HyS0010.262g	1157.01	-3.45664	0.33046	-4.40791	1.04374e-05	0.00168989	2299.47	1760.68	2301.47	263.651	233.631	83.1787
120	HyS0153.14g	40.5665	-4.95008	0.675102	-4.36983	1.24343e-05	0.00199643	63.1395	62.553	109.952	0.972882	5.10111	1.68038
121	HyS0001.391g	127.962	-3.92747	0.446683	-4.31508	1.59548e-05	0.0025405	170.647	220.775	329.857	12.6475	6.12133	27.7262
122	HyS0004.230g	2838.05	3.0345	0.241151	4.28987	1.78778e-05	0.00280041	588.734	591.493	673.269	3580.2	4442.04	7152.53
123	HyS0065.39g	18.072	-7.69658	1.32771	-4.29053	1.78246e-05	0.00280041	22.1842	39.5555	46.692	0	0	0
124	HyS0032.251g	62.9007	-3.96398	0.459831	-4.2711	1.94507e-05	0.00302224	104.948	126.026	123.508	13.6203	5.10111	4.20095
125	HyS0024.213g	2996.53	-3.05624	0.250626	-4.21441	2.50435e-05	0.00386011	4158.68	6252.54	5637.69	849.326	654.982	425.976
126	HyS0005.15g	1446.15	-2.57858	0.138338	-4.18233	2.88535e-05	0.00441206	2354.08	2547.19	2531.91	444.607	376.462	422.615
127	HyS0040.124g	99.4407	-4.37443	0.572943	-4.14427	3.40894e-05	0.00517166	115.187	195.938	257.559	8.75594	18.364	0.840189
128	HyS0037.82g	384.568	-3.34782	0.325483	-4.14099	3.45814e-05	0.00520532	679.177	743.276	677.788	106.044	68.3548	32.7674
129	HyS0045.123g	26.5081	-7.27921	1.2776	-4.13214	3.59397e-05	0.00536783	39.2489	49.6744	69.285	0	0	0.840189
130	HyS0083.28g	98.5329	-3.34285	0.325185	-4.12949	3.63577e-05	0.00538848	170.647	160.982	206.349	17.5119	21.4246	14.2832
131	HyS0029.27g	147.151	-3.17078	0.291266	-4.01961	5.82942e-05	0.00857369	255.971	252.052	286.177	23.3492	41.8291	23.5253
132	HyS0015.108g	42.5951	-4.66544	0.663687	-4.01611	5.91661e-05	0.00863601	58.8734	78.1912	108.446	2.91865	7.14155	0
133	HyS0048.39g	82.2743	-3.84218	0.460779	-3.99797	6.38869e-05	0.00925496	117.747	167.421	176.225	20.4305	5.10111	6.72151
134	HyS0001.551g	26.2534	-5.79055	0.963098	-3.93579	8.29249e-05	0.0119232	63.1395	52.4341	39.1611	1.94576	0	0.840189
135	HyS0001.215g	103.212	-3.48749	0.379955	-3.91492	9.04336e-05	0.0129066	165.528	192.258	210.867	6.81017	24.4853	19.3244
136	HyS0003.339g	299.067	3.19047	0.305852	3.89231	9.92936e-05	0.0140349	61.4331	57.0336	58.7416	480.604	356.057	780.536
137	HyS0004.118g	90.0938	3.41572	0.363838	3.89109	9.97966e-05	0.0140349	16.2115	18.3979	10.5434	193.603	172.417	129.389
138	HyS0018.53g	40.7268	-4.93506	0.759681	-3.86354	0.000111757	0.0154908	51.1942	49.6744	135.558	0.972882	6.12133	0.840189
139	HyS0054.4g	12.8377	-7.2148	1.34951	-3.86423	0.000111442	0.0154908	29.0101	23.9173	24.0991	0	0	0
140	HyS0062.34g	20.9718	-6.94792	1.28685	-3.845	0.000120555	0.0165909	34.9827	47.8346	42.1734	0	0	0.840189
141	HyS0105.14g	1263.55	-2.76399	0.199713	-3.82546	0.000130531	0.0178364	2412.95	2151.64	2042.4	304.512	415.23	254.577
142	HyS0079.35g	563.31	-3.13479	0.296826	-3.82308	0.000131794	0.0178822	1379.68	855.504	799.789	118.692	72.4357	153.755
143	HyS0041.130g	3479.73	2.86184	0.226002	3.81342	0.000137056	0.0184662	867.742	632.889	1027.22	6263.41	4643.03	7444.08
144	HyS0045.10g	195.802	-3.20169	0.318863	-3.76869	0.000164108	0.0219574	302.046	326.563	430.772	57.4	33.6673	24.3655
145	HyS0007.144g	3180.44	-3.23036	0.326836	-3.76446	0.000166911	0.022064	3300.32	6969.14	6976.69	648.912	349.936	837.669
146	HyS0007.184g	72.0716	-3.48592	0.394768	-3.76403	0.000167195	0.022064	152.729	134.305	109.952	16.539	7.14155	11.7626
147	HyS0051.98g	1867.82	-2.75544	0.201014	-3.75816	0.000171168	0.0224346	2936.84	3300.59	3522.99	578.865	517.252	350.359
148	HyS0020.152g	320.655	-3.25176	0.334739	-3.7395	0.000184383	0.0240035	509.383	542.739	688.331	42.8068	102.022	38.6487
149	HyS0031.182g	41.9898	-4.19299	0.587105	-3.73527	0.000187517	0.0242476	56.3137	69.9121	112.965	1.94576	4.08089	6.72151
150	HyS0018.81g	93.4204	-3.66221	0.445363	-3.73227	0.000189761	0.0243742	242.319	142.584	134.051	21.4034	14.2831	5.88132
151	HyS0007.94g	96.4281	3.36689	0.366932	3.72517	0.000195181	0.0249043	13.6518	13.7984	25.6053	141.068	169.357	215.088
152	HyS0019.165g	45.3836	4.13279	0.580046	3.67693	0.000236059	0.0297265	5.97266	1.83979	7.53097	95.3424	54.0717	107.544
153	HyS0031.77g	205.146	-3.11227	0.302445	-3.67761	0.000235433	0.0297265	269.623	384.517	448.846	36.9695	58.1526	32.7674
154	HyS0010.273g	12851.6	-2.74716	0.203519	-3.67119	0.000241422	0.0300095	27415.4	20858.7	18838	3822.45	3612.6	2562.58
155	HyS0058.108g	834.272	-2.93456	0.254468	-3.6726	0.000240091	0.0300095	1383.1	1218.86	1824	216.953	236.691	126.028
156	HyS0028.144g	1257.17	-2.7335	0.200206	-3.66373	0.000248564	0.0305037	2595.55	2157.16	1802.91	347.319	375.441	264.66
157	HyS0029.60g	92.1496	4.48158	0.677049	3.66529	0.00024706	0.0305037	8.53237	10.1189	4.51858	54.4814	88.7593	386.487
158	HyS0022.288g	1648.11	-4.97402	0.815576	-3.64653	0.000265808	0.0324134	3215	2714.61	3654.03	224.736	40.8089	39.4889
159	HyS1082.1g	193.806	5.68818	1.01249	3.6427	0.000269797	0.0326929	6.8259	3.67959	12.0496	301.593	72.4357	766.253
160	HyS0485.3g	104.128	-3.38001	0.386405	-3.57142	0.000355055	0.0427553	203.07	155.462	210.867	16.539	29.5864	9.24208
161	HyS0022.92g	99.8819	3.29142	0.362625	3.56131	0.000369012	0.0441599	23.0374	16.5581	15.0619	213.061	203.024	128.549
162	HyS0005.67g	324.387	-3.00127	0.281656	-3.55493	0.000378074	0.0449651	524.741	529.86	676.281	96.3153	41.8291	77.2974
163	HyS0063.34g	17.2502	-6.66432	1.32073	-3.53163	0.000413011	0.0488189	43.5151	22.9974	36.1487	0	0	0.840189
164	HyS0085.38g	6514.03	-3.75398	0.497312	-3.52692	0.000420428	0.0493926	8348.93	13444.3	14593.5	1075.03	1199.78	422.615

## Sheet: lfc2_D3toD6
	Gene	baseMean	log2FoldChange	lfcSE	stat	pvalue	padj	Hd3_1	Hd3_2	Hd3_3	Hd6_1	Hd6_2
1	HyS0044.155g	653.453	5.44166	0.443407	7.76185	8.37005e-15	1.76416e-10	28.1062	21.357	58.7046	2083.23	1075.87
2	HyS0052.6g	2573.97	4.1844	0.363945	6.00202	1.9488e-09	2.05374e-05	291.1	219.977	468.761	7705.25	4184.78
3	HyS0051.136g	402.589	4.30261	0.394137	5.84214	5.15353e-09	3.6207e-05	41.1555	25.6284	74.476	907.728	963.957
4	HyS0235.7g	4558.87	3.95081	0.353901	5.5123	3.54179e-08	0.000186626	569.15	521.11	924.379	13968.4	6811.29
5	HyS1596.1g	99.5169	5.48283	0.66345	5.24958	1.52444e-07	0.000642612	1.00379	4.2714	10.5143	173.193	308.602
6	HyS0026.104g	215.645	4.26442	0.43888	5.15954	2.47563e-07	0.000869649	18.0683	25.6284	34.1713	325.505	674.855
7	HyS0004.362g	61.416	23.008	4.3288	4.85309	1.21555e-06	0.00352909	0	0	0	307.08	0
8	HyS0037.7g	241.997	4.31445	0.478805	4.8338	1.3395e-06	0.00352909	38.1441	14.9499	31.5428	351.299	774.048
9	HyS0019.179g	3443.04	-3.42299	0.327217	-4.34877	1.369e-05	0.0320605	6406.2	6091.01	3708.91	654.694	354.384

## Sheet: lfc1_D0toD1
	Gene	baseMean	log2FoldChange	lfcSE	stat	pvalue	padj	Hd0_1	Hd0_2	Hd0_3	Hd1_1	Hd1_2	Hd1_3
1	HyS0012.49g	37637.4	6.02452	0.152676	32.9097	1.59571e-237	3.01429e-233	1145.13	1290.93	978.731	72045	70495.8	79869
2	HyS0035.25g	6480.9	9.28815	0.263046	31.5083	6.6758e-218	6.30529e-214	13.7066	22.8989	24.883	12375.6	11260.3	15187.9
3	HyS0050.30g	3882.34	5.58184	0.157388	29.1118	2.54715e-186	1.60386e-182	144.543	177.467	152.853	8115.95	7226.62	7476.6
4	HyS0077.21g	2548.36	6.7605	0.199815	28.8292	9.23644e-183	4.36191e-179	56.0725	42.9355	41.4717	4656.69	5046.6	5446.38
5	HyS0001.700g	5430.02	-9.58312	0.306569	-27.9973	1.75166e-172	6.61779e-169	8399.67	10359.8	13775.7	9.29908	13.1141	22.4748
6	HyS0014.71g	10163.5	5.58293	0.170469	26.8842	3.3624e-159	1.0586e-155	473.501	332.034	443.154	21483.7	18826.4	19421.9
7	HyS0004.404g	2671.19	7.71551	0.25056	26.8019	3.06735e-158	8.27746e-155	22.429	22.8989	30.8075	4532.23	5170.79	6247.98
8	HyS0027.2g	1661.79	5.51163	0.177225	25.4571	5.88748e-143	1.39018e-139	72.2713	70.605	71.0943	3462.83	3020.09	3273.82
9	HyS0022.215g	3339.52	6.23729	0.21378	24.4986	1.53056e-132	3.21247e-129	115.883	83.0085	63.9849	6203.92	6078.75	7491.59
10	HyS0093.54g	2571.81	6.81073	0.243613	23.8523	9.58824e-126	1.81122e-122	66.041	29.5778	42.6566	4676.01	5773.27	4843.31
11	HyS0014.9g	67160.8	6.03056	0.222354	22.6241	2.51076e-113	4.31167e-110	2345.08	2067.58	1658.87	97093.8	128959	170841
12	HyS0078.72g	6785.69	4.85583	0.174446	22.1033	2.93915e-108	4.62672e-105	446.088	367.337	547.426	12563.1	12768.5	14021.8
13	HyS0011.315g	3488.02	4.84994	0.17457	22.0539	8.76956e-108	1.27428e-104	266.656	210.861	225.132	5944.97	7756.58	6523.92
14	HyS0018.106g	6949.97	-5.38557	0.199709	-21.9598	6.97809e-107	9.41544e-104	14763.3	15568.4	10396.4	375.54	317.823	278.437
15	HyS0155.12g	10718.2	4.24405	0.14857	21.8352	1.07525e-105	1.3541e-102	1188.74	966.525	1069.97	18832.8	19801.5	22449.8
16	HyS0040.111g	834.681	5.48753	0.212351	21.1326	3.98824e-99	4.70862e-96	38.6278	36.2566	34.3622	1531.49	1649.29	1718.07
17	HyS0011.209g	16250.3	3.75609	0.131055	21.0299	3.49134e-98	3.8795e-95	2308.94	2268.9	2141.12	32508.1	27626.7	30648.1
18	HyS0550.6g	799.648	-4.96777	0.193286	-20.528	1.2113e-93	1.27119e-90	1599.94	1628.68	1419.52	50.072	44.7421	54.9383
19	HyS0053.75g	5183.7	4.62333	0.182567	19.8466	1.17984e-87	1.17301e-84	306.53	415.997	489.366	9788.35	10135.6	9966.31
20	HyS1907.1g	738.588	-5.21372	0.216006	-19.5074	9.49376e-85	8.96686e-82	1251.04	1451.22	1611.47	35.0504	37.7993	44.9495
21	HyS0183.3g	1098.3	7.08575	0.313119	19.4359	3.83715e-84	3.45161e-81	12.4606	24.8072	9.47924	2571.55	2240.96	1730.56
22	HyS0013.286g	1534.76	-4.39595	0.175068	-19.3979	8.04263e-84	6.90569e-81	2989.29	3226.84	2574.8	124.465	155.826	137.346
23	HyS0084.55g	888.983	5.54908	0.237334	19.1674	6.92325e-82	5.68609e-79	27.4132	43.8896	39.1019	1500.01	1719.48	2004
24	HyS0005.192g	2047.99	-4.23339	0.169102	-19.121	1.6886e-81	1.32907e-78	3827.89	3464.41	4374.67	222.463	181.283	217.256
25	HyS4807.1g	1652.16	-4.22087	0.168679	-19.0946	2.79861e-81	2.11463e-78	3238.5	2691.58	3478.88	163.807	176.654	163.566
26	HyS0019.159g	3483.47	4.63456	0.193808	18.7534	1.81435e-78	1.31819e-75	208.091	298.64	300.966	6890.62	7525.15	5677.37
27	HyS0034.195g	8609.14	5.06125	0.217574	18.6661	9.34986e-78	6.54144e-75	383.785	476.107	642.218	15859.9	20194.9	14097.9
28	HyS0028.167g	1979.35	4.46168	0.186884	18.5231	1.3441e-76	9.06788e-74	140.804	170.788	203.804	4226.07	3804.62	3330.01
29	HyS0012.241g	711.766	6.79763	0.315251	18.3906	1.56358e-75	1.01848e-72	6.23028	8.58709	23.6981	1366.25	1412.46	1453.37
30	HyS0049.82g	835.852	5.91522	0.268194	18.3271	5.02956e-75	3.16694e-72	17.4448	20.9907	43.8415	1744.65	1662.4	1525.79
31	HyS0018.120g	1279.13	4.34533	0.185333	18.0504	7.82761e-73	4.76979e-70	149.527	103.999	107.826	2293.3	2527.93	2492.2
32	HyS0017.275g	979.193	8.12501	0.395582	18.0114	1.58446e-72	9.35327e-70	4.98423	10.4953	4.73962	2307.6	2036.54	1510.8
33	HyS0008.136g	686.953	4.73294	0.209671	17.8038	6.59926e-71	3.77758e-68	57.3186	49.6143	42.6566	1429.2	1195.69	1347.24
34	HyS0010.271g	6276.42	4.38104	0.190139	17.7819	9.76115e-71	5.42318e-68	621.782	422.676	682.505	12183.2	12230	11518.3
35	HyS0027.4g	1087.22	4.89793	0.219436	17.7634	1.35792e-70	7.32889e-68	49.8423	80.1462	80.5735	2392.01	1830.57	2090.15
36	HyS4781.1g	8563.3	-5.78968	0.27197	-17.6111	2.02591e-69	1.06304e-66	22812.8	12660.2	14993.8	379.116	196.711	337.121
37	HyS0060.69g	1638.42	5.27695	0.244111	17.5205	9.98957e-69	5.10008e-66	52.3344	96.3662	97.1622	2703.89	2993.86	3886.88
38	HyS0034.117g	20218.4	-5.50134	0.2583	-17.4268	5.16697e-68	2.56853e-65	57053.2	28384.2	33252	687.416	981.24	952.68
39	HyS0005.77g	18519.3	3.7766	0.160392	17.3114	3.8625e-67	1.87084e-64	2325.14	2877.63	2352.04	39061.1	33919.1	30580.7
40	HyS0020.271g	99322.5	4.05549	0.177931	17.1723	4.27991e-66	2.02119e-63	11189.6	13359.6	9256.48	174849	214379	172901
41	HyS0053.156g	3050.56	4.42842	0.204024	16.804	2.2825e-63	1.05162e-60	189.401	290.053	331.773	5539.39	5734.7	6218.02
42	HyS0079.20g	738.498	8.24682	0.434268	16.6875	1.6171e-62	7.27311e-60	6.23028	1.90824	7.10943	1569.4	1464.15	1382.2
43	HyS0040.137g	649.488	4.55046	0.213124	16.6591	2.59784e-62	1.14124e-59	64.7949	53.4308	41.4717	1137.35	1291.35	1308.53
44	HyS0045.129g	4789.18	-3.30361	0.138602	-16.6202	4.97263e-62	2.13484e-59	9342.93	8132.93	8619	876.975	950.383	812.837
45	HyS0250.3g	3462.83	-3.54957	0.153882	-16.5683	1.18041e-61	4.95508e-59	6298.82	5661.76	7181.71	509.303	584.733	540.643
46	HyS0055.112g	555.281	-4.04596	0.185064	-16.459	7.2331e-61	2.97029e-58	1052.92	989.424	1099.59	62.2323	66.3417	61.1813
47	HyS0424.1g	5877.55	5.14017	0.253103	16.3576	3.8387e-60	1.54283e-57	211.83	335.851	424.196	10078.8	14528.1	9686.62
48	HyS0011.206g	838.701	-4.07077	0.18841	-16.2983	1.0146e-59	3.99286e-57	1561.31	1539	1649.39	77.9692	113.398	91.1476
49	HyS0006.17g	1559.74	4.79663	0.233783	16.2399	2.63182e-59	1.01459e-56	143.297	115.449	66.3547	3109.47	2857.32	3066.56
50	HyS0076.59g	3367.21	11.8296	0.667982	16.2124	4.12131e-59	1.55703e-56	1.24606	3.81649	0	7073.02	5839.61	7285.57
51	HyS0056.35g	3631.75	3.53141	0.156177	16.2086	4.38115e-59	1.62274e-56	565.71	554.344	614.966	7609.51	5865.84	6580.11
52	HyS0233.2g	1058.46	5.44066	0.274338	16.1868	6.24955e-59	2.27027e-56	77.2555	36.2566	30.8075	1887	2078.19	2241.23
53	HyS0007.330g	8766.5	3.33514	0.144554	16.154	1.06375e-58	3.79136e-56	1713.33	1401.6	1629.24	16084.5	17076.8	14693.5
54	HyS0054.38g	31932.8	3.97552	0.18431	16.1441	1.24979e-58	4.37196e-56	3223.55	4791.6	3433.85	58391.1	55406.1	66350.5
55	HyS0062.31g	3344.5	-3.48431	0.153917	-16.1406	1.32164e-58	4.53924e-56	5976.09	5479.52	6966.06	523.61	588.59	533.151
56	HyS0020.34g	725.685	-5.34861	0.269653	-16.1267	1.65632e-58	5.58711e-56	1526.42	1332.91	1386.34	22.1747	30.0852	56.1869
57	HyS0014.10g	5339.55	4.05044	0.18977	16.0744	3.8562e-58	1.27796e-55	672.871	508.547	643.403	8239.7	9987.51	11985.3
58	HyS0054.133g	6766.52	4.03213	0.189213	16.025	8.55192e-58	2.75906e-55	677.855	880.654	778.482	10630.3	11983.2	15648.7
59	HyS0058.89g	10883.7	-4.73627	0.23316	-16.0245	8.61751e-58	2.75906e-55	26664.4	22556.4	13718.8	708.161	774.501	880.261
60	HyS0039.79g	525.002	-4.76312	0.235531	-15.9772	1.843e-57	5.80238e-55	1165.06	1041.9	831.803	34.3351	43.1992	33.7121
61	HyS0022.231g	1923.06	3.35409	0.147818	15.9256	4.20756e-57	1.30297e-54	341.419	331.08	355.471	3373.42	3280.06	3856.92
62	HyS0055.113g	926.215	-3.87618	0.180861	-15.9027	6.07339e-57	1.85042e-54	1851.64	1822.37	1530.9	117.311	132.683	102.385
63	HyS0002.194g	643.781	4.67459	0.231487	15.8738	9.61929e-57	2.88426e-54	67.2871	37.2107	42.6566	1291.86	1277.46	1146.21
64	HyS0080.1g	578.937	-4.66463	0.231059	-15.8601	1.19658e-56	3.53177e-54	966.94	1066.71	1305.77	37.9116	40.1136	56.1869
65	HyS0047.71g	2218.38	-3.49672	0.157791	-15.8229	2.16204e-56	6.28322e-54	4421.01	3653.33	4155.46	399.145	357.937	323.387
66	HyS0039.31g	4818.55	4.50996	0.22267	15.7631	5.58668e-56	1.59898e-53	341.419	310.089	565.2	8608.09	9466.03	9620.45
67	HyS1404.2g	1496.51	4.69856	0.235014	15.7376	8.35403e-56	2.35534e-53	147.035	117.357	68.7245	3110.9	2726.95	2808.1
68	HyS0047.116g	6502.37	3.06566	0.132492	15.5908	8.40679e-55	2.33536e-52	1358.2	1451.22	1351.98	11063	11105.3	12684.5
69	HyS0031.149g	584.611	-4.09049	0.198639	-15.5584	1.39642e-54	3.82295e-52	1046.69	1239.4	1028.5	64.3782	72.513	56.1869
70	HyS0106.28g	579.902	7.12169	0.393763	15.5467	1.67636e-54	4.52379e-52	14.9527	4.77061	5.92452	848.362	1205.72	1399.68
71	HyS0006.25g	355.346	5.6267	0.298937	15.4772	4.94519e-54	1.3157e-51	14.9527	14.3118	13.034	651.651	761.387	676.74
72	HyS0010.37g	2498.78	3.85033	0.184624	15.4386	9.00287e-54	2.362e-51	398.738	282.42	292.671	5123.08	4786.63	4109.13
73	HyS0006.18g	636.471	5.07499	0.264422	15.4109	1.3829e-53	3.57848e-51	41.1199	47.7061	20.1434	1083.7	1232.72	1393.43
74	HyS0012.244g	869.646	5.28634	0.278727	15.3783	2.28951e-53	5.84444e-51	58.5647	23.853	49.766	1775.41	1376.2	1934.08
75	HyS4729.1g	369.254	4.91478	0.254916	15.3572	3.17144e-53	7.98781e-51	21.183	25.7613	23.6981	670.964	703.53	770.385
76	HyS0017.104g	1157.67	3.89472	0.189802	15.2512	1.61539e-52	4.01509e-50	163.233	118.311	157.592	1894.87	2325.82	2286.18
77	HyS0004.222g	4255.73	3.2312	0.14803	15.0726	2.45156e-51	6.01428e-49	771.309	944.58	739.381	7586.62	7708.75	7783.76
78	HyS0060.44g	2043.1	-3.55382	0.171657	-14.8774	4.61942e-50	1.11873e-47	3388.03	3833.66	4078.44	366.956	325.537	265.951
79	HyS0035.54g	169320	-3.62293	0.176867	-14.8299	9.38114e-50	2.24316e-47	349484	257568	332602	24721.2	29467.3	22079
80	HyS0041.60g	497.638	-4.74559	0.252611	-14.8275	9.72397e-50	2.29607e-47	947.003	1038.08	891.048	38.6269	22.371	48.6953
81	HyS0002.197g	784.766	3.73969	0.185709	14.7526	2.96201e-49	6.9077e-47	123.36	87.7792	118.49	1420.61	1468.77	1489.58
82	HyS0002.248g	1162.82	-4.11929	0.211819	-14.7262	4.37751e-49	1.00843e-46	2731.36	1964.54	1901.77	145.924	107.227	126.108
83	HyS0007.171g	2550.55	3.36099	0.160524	14.7081	5.7228e-49	1.30245e-46	436.12	470.382	450.264	5197.47	3951.96	4797.11
84	HyS0010.144g	2327.02	5.13231	0.281487	14.6803	8.62024e-49	1.93853e-46	97.1924	85.8709	204.989	4911.34	3928.04	4734.68
85	HyS0014.133g	3588.07	3.23084	0.152697	14.6096	2.43929e-48	5.42096e-46	610.568	708.912	752.415	6218.22	7172.62	6065.69
86	HyS0008.116g	3461.57	-3.08987	0.143556	-14.5579	5.20627e-48	1.14356e-45	6230.28	6068.21	6291.84	776.831	772.958	629.293
87	HyS1009.1g	598.081	-4.74245	0.259471	-14.4234	3.68694e-47	8.00532e-45	1031.73	1049.53	1374.49	34.3351	34.7137	63.6785
88	HyS0047.77g	7237.05	3.52128	0.174995	14.4078	4.62382e-47	9.92546e-45	1196.21	946.488	1337.76	11718.3	13590	14633.6
89	HyS0068.45g	1304.03	3.77834	0.193818	14.3348	1.32597e-46	2.81433e-44	135.82	220.402	172.996	2320.48	2494.76	2479.71
90	HyS0048.125g	1136.98	-3.36182	0.166406	-14.1931	1.01066e-45	2.12126e-43	2073.44	2006.52	2139.94	234.623	191.311	176.052
91	HyS0002.339g	4486.61	-3.62765	0.185281	-14.182	1.18407e-45	2.45792e-43	7684.43	6795.25	10424.8	668.103	660.331	686.729
92	HyS0024.30g	9949.81	-2.97765	0.140049	-14.1211	2.8145e-45	5.7789e-43	16170.1	18322.9	18478.6	2010.75	2346.64	2369.84
93	HyS0003.475g	7490.17	-2.81093	0.128946	-14.0441	8.37618e-45	1.70135e-42	12792	12423.6	14121.7	1875.55	1950.14	1778
94	HyS0002.407g	9423.01	-3.82323	0.203719	-13.8584	1.13106e-43	2.27295e-41	13479.8	19557.6	19772.5	1498.58	1179.49	1050.07
95	HyS0007.81g	6125.59	-3.56167	0.185881	-13.7812	3.30634e-43	6.50591e-41	9967.21	12124	11796.9	1110.17	1019.81	735.424
96	HyS0037.90g	263.943	-5.79101	0.347648	-13.7812	3.3061e-43	6.50591e-41	593.123	426.492	536.762	7.15314	13.8855	6.24299
97	HyS0010.262g	930.709	4.2964	0.239232	13.7791	3.4043e-43	6.62961e-41	123.36	65.8344	82.9433	1927.77	1476.49	1907.86
98	HyS0009.5g	747.904	-4.03719	0.220433	-13.7783	3.44111e-43	6.63291e-41	1258.52	1205.06	1767.88	95.1367	87.1699	73.6673
99	HyS0065.35g	916.103	-3.79537	0.203046	-13.7671	4.01776e-43	7.66621e-41	1659.75	1603.88	1861.49	91.5602	138.855	141.092
100	HyS0058.8g	12177	3.02024	0.146853	13.7569	4.63036e-43	8.74675e-41	2438.53	2675.36	2903.02	19360	23880.7	21804.3
101	HyS0076.22g	4372.42	2.74824	0.127351	13.7277	6.92528e-43	1.29523e-40	1130.17	1072.43	1196.75	7551.57	7366.24	7917.36
102	HyS0044.127g	2364.59	4.69786	0.270507	13.6701	1.53199e-42	2.83718e-40	145.789	116.403	265.419	4535.09	5247.94	3876.9
103	HyS0032.236g	2619.88	-3.04147	0.150161	-13.5952	4.27368e-42	7.83785e-40	4468.36	4421.4	5125.9	506.442	607.875	589.338
104	HyS0018.166g	928.259	5.76832	0.35103	13.5838	4.99792e-42	9.07795e-40	61.0568	17.1742	23.6981	1968.54	2146.85	1352.23
105	HyS0004.350g	588.228	4.11192	0.229931	13.5341	9.83402e-42	1.76919e-39	89.7161	52.4767	52.1358	1047.93	1157.12	1129.98
106	HyS0009.258g	25318.2	3.4338	0.180383	13.4924	1.73351e-41	3.08925e-39	4452.16	3309.85	5106.94	44134.1	49311.2	45595
107	HyS0018.220g	23407.4	4.1618	0.234779	13.4671	2.44131e-41	4.30994e-39	2358.79	1737.45	3336.69	39052.6	52707.7	41251.2
108	HyS0006.367g	5983.78	2.92005	0.143414	13.3882	7.09145e-41	1.24035e-38	1342	1451.22	1395.82	11093.1	9234.61	11386
109	HyS0007.116g	3039.08	3.45692	0.184738	13.2995	2.33128e-40	4.04018e-38	635.489	459.886	427.751	5322.65	5271.85	6116.88
110	HyS0008.375g	15552.6	4.39411	0.257048	13.2042	8.29822e-40	1.42503e-37	1016.78	1782.3	1436.1	38812.9	29639.3	20628.1
111	HyS0076.60g	6898.77	4.88802	0.294486	13.2027	8.46356e-40	1.44033e-37	240.489	471.336	639.849	11000.8	16591.6	12448.5
112	HyS0059.8g	295.218	5.14054	0.314167	13.1794	1.15314e-39	1.94489e-37	9.96845	16.2201	22.5132	651.651	593.99	476.964
113	HyS0018.280g	922.482	3.71664	0.206276	13.17	1.30675e-39	2.18446e-37	166.972	109.724	116.121	1937.78	1606.09	1598.21
114	HyS0243.3g	1072.78	-3.28133	0.173233	-13.1691	1.3209e-39	2.18876e-37	1902.73	1726.01	2208.66	220.317	186.682	192.284
115	HyS0098.62g	313.504	6.01276	0.381982	13.123	2.43089e-39	3.993e-37	7.47634	13.3577	7.10943	545.069	501.42	806.594
116	HyS0046.142g	7202.8	-2.6539	0.126173	-13.1082	2.95403e-39	4.81049e-37	11826.3	12211.8	13252	1884.14	1994.88	2047.7
117	HyS0039.135g	11352.9	-4.22174	0.245881	-13.1029	3.17035e-39	5.11862e-37	26741.6	14799.4	23109.2	847.647	1253.55	1365.97
118	HyS0396.6g	1603.08	-3.32117	0.177749	-13.0586	5.67315e-39	9.08185e-37	3025.43	2454	3262.04	257.513	292.366	327.133
119	HyS0448.3g	259.255	5.29274	0.328968	13.0491	6.431e-39	1.02085e-36	16.1987	17.1742	4.73962	492.136	508.362	516.919
120	HyS0003.217g	7001.77	3.48451	0.190607	13.0347	7.76586e-39	1.22248e-36	1328.3	878.746	1240.6	11175.3	14156.2	13231.4
121	HyS0038.159g	1855.72	-3.09897	0.161241	-13.0177	9.71087e-39	1.51602e-36	3336.94	2851.87	3782.22	382.693	397.279	383.319
122	HyS0017.248g	281.273	4.5955	0.276654	12.9964	1.28281e-38	1.98625e-36	17.4448	19.0824	30.8075	508.588	578.561	533.151
123	HyS0001.634g	3571.13	-3.34265	0.183515	-12.7655	2.55538e-37	3.92448e-35	6434.64	5294.42	7776.53	610.878	719.73	590.587
124	HyS0008.347g	2140.12	-2.72842	0.135937	-12.7149	4.88816e-37	7.44656e-35	3518.86	3743.97	3892.41	554.368	533.048	598.078
125	HyS0004.403g	6103.7	3.57383	0.204151	12.6075	1.92027e-36	2.90191e-34	964.448	685.059	1189.64	10361.3	11902.2	11519.6
126	HyS0060.47g	15592.1	-4.72759	0.296806	-12.559	3.54624e-36	5.31654e-34	37846.5	26833.7	25468.3	593.71	1542.83	1267.33
127	HyS0044.48g	2045.94	-4.07737	0.246724	-12.4729	1.04871e-35	1.55985e-33	4667.73	2544.64	4374.67	193.85	217.539	277.189
128	HyS0040.86g	386.927	4.17339	0.254891	12.45	1.39878e-35	2.0643e-33	42.3659	53.4308	24.883	696	738.244	766.639
129	HyS0008.247g	1798.36	3.64175	0.213654	12.3646	4.06025e-35	5.94559e-33	267.902	242.347	290.302	2713.9	2920.58	4355.11
130	HyS0035.24g	9725.99	4.88008	0.316586	12.256	1.56007e-34	2.2669e-32	351.388	833.902	729.901	13156.8	16309.3	26974.7
131	HyS0004.453g	310.514	-6.26458	0.432313	-12.1777	4.08506e-34	5.89059e-32	644.211	873.975	321.109	8.58376	7.71415	7.49159
132	HyS0015.261g	991.583	-3.43555	0.20022	-12.1644	4.81224e-34	6.88661e-32	1957.55	1654.45	1831.86	125.895	187.454	192.284
133	HyS0012.90g	8429.74	-2.7306	0.142899	-12.1106	9.27584e-34	1.31745e-31	14699.7	16073.1	13182.1	2028.63	2347.42	2247.48
134	HyS0032.210g	661.406	3.09283	0.173155	12.0865	1.24484e-33	1.75485e-31	128.344	149.797	137.449	1128.77	1282.86	1141.22
135	HyS0007.232g	6981.44	-2.70614	0.142085	-12.0079	3.22972e-33	4.51921e-31	12596.4	11212.8	12511.4	1640.93	1955.54	1971.54
136	HyS0077.22g	585.972	4.53646	0.297016	11.9067	1.09273e-32	1.51777e-30	79.7476	31.486	35.5471	1147.36	984.325	1237.36
137	HyS0024.92g	1377.13	-3.06575	0.174497	-11.8384	2.47233e-32	3.40892e-30	2251.62	2763.14	2365.07	248.214	326.309	308.404
138	HyS0004.64g	23818.4	2.87708	0.158687	11.8289	2.7685e-32	3.78964e-30	5014.13	5548.22	6559.63	38644.1	46847.3	40297.2
139	HyS0002.258g	330.086	-3.78981	0.236436	-11.7994	3.92988e-32	5.34069e-30	594.369	667.885	581.788	37.1963	39.3422	59.9327
140	HyS0009.76g	209.782	4.95463	0.335491	11.7876	4.52285e-32	6.10262e-30	16.1987	8.58709	15.4038	444.21	429.678	344.613
141	HyS0012.224g	3296.37	-2.49179	0.126746	-11.7699	5.5781e-32	7.47307e-30	5414.12	5635.04	5744.42	1052.94	956.555	975.155
142	HyS0002.300g	300.574	4.13593	0.266483	11.7678	5.71849e-32	7.60721e-30	18.6908	37.2107	40.2868	536.485	600.161	570.609
143	HyS0008.302g	1059.48	4.66302	0.312047	11.7387	8.07405e-32	1.06657e-29	44.858	108.77	86.498	2570.84	2212.42	1333.5
144	HyS0008.193g	2623.84	-2.51163	0.128872	-11.7296	8.98553e-32	1.17873e-29	4506.99	4211.49	4676.82	791.852	793.015	762.893
145	HyS0006.340g	21245.7	2.68555	0.143824	11.7195	1.01237e-31	1.31887e-29	5455.24	5734.27	5960.07	39925.9	38657.9	31740.6
146	HyS0005.218g	773.776	3.51622	0.215572	11.6723	1.76539e-31	2.28413e-29	164.479	112.586	97.1622	1561.53	1322.21	1384.69
147	HyS0068.105g	253.392	4.81431	0.327242	11.6559	2.13991e-31	2.74986e-29	11.2145	17.1742	23.6981	618.031	421.964	428.269
148	HyS0010.221g	2046.09	-3.2079	0.190414	-11.5953	4.35389e-31	5.5571e-29	3826.64	3589.4	3664.91	510.019	357.165	328.381
149	HyS0005.84g	1990.93	2.9508	0.168501	11.5774	5.36753e-31	6.80488e-29	458.549	381.649	529.652	3560.12	3746.76	3268.83
150	HyS0043.2g	861.692	3.12046	0.183553	11.5523	7.18778e-31	9.05181e-29	179.432	176.512	177.736	1763.25	1582.17	1291.05
151	HyS0055.14g	2061.53	-2.61055	0.139603	-11.5366	8.62285e-31	1.07871e-28	3262.18	3703.9	3663.73	569.39	615.589	554.377
152	HyS0048.132g	834.888	2.75855	0.152669	11.5187	1.06176e-30	1.31952e-28	226.782	209.907	208.543	1401.3	1475.72	1487.08
153	HyS0037.109g	1122.74	-3.55816	0.22241	-11.502	1.289e-30	1.59145e-28	2500.84	1512.28	2198	179.544	195.939	149.832
154	HyS0033.99g	408.66	3.54606	0.223055	11.4145	3.54016e-30	4.34244e-28	71.0252	59.1555	63.9849	826.187	812.3	619.304
155	HyS0028.230g	11395.2	-3.33303	0.204777	-11.393	4.52874e-30	5.51922e-28	26635.7	16455.7	19110.1	2153.81	2267.96	1748.04
156	HyS0071.73g	1133.13	3.82716	0.248422	11.3805	5.23126e-30	6.33451e-28	215.568	101.137	132.709	1982.13	2089.76	2277.44
157	HyS0035.124g	1568.66	-3.39059	0.210277	-11.3688	5.98186e-30	7.19728e-28	3435.38	2135.32	3021.51	237.484	300.08	282.183
158	HyS0071.70g	85196.4	3.27135	0.200986	11.301	1.29716e-29	1.55084e-27	13673	13252.7	21048.6	169366	151362	142476
159	HyS0018.113g	166.087	5.07349	0.360532	11.2986	1.33387e-29	1.5847e-27	7.47634	12.4036	8.29433	329.044	320.909	318.392
160	HyS0014.261g	212.872	4.05318	0.27098	11.2672	1.90544e-29	2.24961e-27	28.6593	22.8989	21.3283	427.758	379.536	397.054
161	HyS0048.88g	214.724	4.69276	0.328866	11.2288	2.94568e-29	3.45614e-27	23.6751	16.2201	8.29433	472.822	370.279	397.054
162	HyS0004.504g	483.833	9.34978	0.74377	11.2263	3.02919e-29	3.53218e-27	0	2.86236	1.1849	927.762	957.326	1013.86
163	HyS0119.4g	385.712	3.833	0.252977	11.1986	4.14067e-29	4.7986e-27	62.3028	57.2473	31.9924	802.582	715.873	644.276
164	HyS0142.16g	235.498	4.15591	0.282112	11.1867	4.7358e-29	5.45484e-27	19.9369	30.5319	23.6981	376.97	473.649	488.202
165	HyS0005.247g	2202.08	-3.02873	0.181464	-11.1798	5.1209e-29	5.86265e-27	3606.09	3387.13	4775.17	447.786	464.392	531.903
166	HyS0152.3g	266.568	3.94484	0.263542	11.1741	5.46214e-29	6.21565e-27	34.8896	26.7154	36.732	585.127	475.192	440.755
167	HyS0050.26g	2611.92	2.44642	0.130565	11.0782	1.60077e-28	1.81069e-26	821.151	838.673	769.003	4196.03	4562.92	4483.71
168	HyS0001.665g	8806	4.47257	0.316223	10.9814	4.69623e-28	5.28046e-26	449.826	1183.11	642.218	15440.8	12541.7	22578.4
169	HyS0053.161g	2903.2	3.61054	0.237773	10.9791	4.81576e-28	5.38282e-26	294.069	415.997	607.856	4898.47	5406.85	5795.99
170	HyS0075.49g	11789.9	-3.78699	0.254105	-10.9679	5.45347e-28	6.05977e-26	26886.2	16488.2	22584.3	1035.77	1787.37	1957.8
171	HyS0233.1g	72356.1	3.39661	0.220172	10.8852	1.35617e-27	1.49814e-25	10592.7	9872.29	17184.7	147556	129840	119091
172	HyS0040.44g	944.191	-3.50674	0.230776	-10.8622	1.7448e-27	1.91623e-25	1609.91	1317.64	2280.94	159.515	163.54	133.6
173	HyS0106.15g	1540.77	-2.61564	0.149261	-10.8243	2.6409e-27	2.88362e-25	2903.31	2361.45	2683.81	434.911	436.621	424.523
174	HyS0002.44g	15532.8	3.7327	0.252496	10.8228	2.68551e-27	2.91547e-25	1400.57	1981.71	3137.63	27585.4	28003.9	31087.6
175	HyS0031.155g	1816.46	-4.08497	0.285111	-10.8203	2.75964e-27	2.96191e-25	3476.5	2114.33	4700.52	146.639	236.053	224.748
176	HyS0044.164g	184.788	-4.24216	0.299624	-10.8208	2.74513e-27	2.96191e-25	323.975	384.511	342.437	16.4522	13.8855	27.4691
177	HyS0089.17g	10712.1	3.3754	0.219844	10.8049	3.26209e-27	3.48141e-25	2453.49	1403.51	1793.95	16078.1	21977.6	20565.7
178	HyS0005.17g	4477.53	-2.80778	0.167495	-10.793	3.71323e-27	3.94062e-25	8129.27	6458.45	8918.78	1024.33	1133.21	1201.15
179	HyS0009.324g	1179.66	-3.73458	0.253636	-10.7815	4.20892e-27	4.44171e-25	2761.26	1392.06	2429.05	148.785	161.997	184.792
180	HyS0083.18g	12123	3.1705	0.201848	10.7531	5.72767e-27	6.01087e-25	1708.34	2775.54	2785.71	20399.3	23146.3	21922.9
181	HyS0087.37g	9672.59	2.94743	0.181171	10.7491	5.98418e-27	6.24536e-25	1816.75	2151.54	2692.1	18073.8	18279.4	15021.9
182	HyS0045.143g	12202.2	-3.78224	0.260643	-10.6745	1.33937e-26	1.39015e-24	28183.3	16895.6	23170.8	1055.09	1852.94	2055.19
183	HyS0016.120g	2083.66	-2.98343	0.186145	-10.6553	1.64704e-26	1.70014e-24	4337.52	3060.82	3699.27	398.43	511.448	494.445
184	HyS0033.47g	1149.77	3.66854	0.251342	10.6172	2.47956e-26	2.54559e-24	245.473	112.586	146.928	2184.57	2095.16	2113.88
185	HyS0017.52g	1325.3	-2.61669	0.152711	-10.5866	3.43879e-26	3.51129e-24	2419.84	2032.28	2384.03	373.394	350.222	392.06
186	HyS0017.77g	41490.1	2.47941	0.139956	10.5705	4.08253e-26	4.14618e-24	12374.6	12019.1	13459.3	79139.4	66773.7	65174.3
187	HyS0032.57g	4476.07	-2.84366	0.175018	-10.5341	6.01367e-26	6.07477e-24	7934.89	7060.5	8581.08	1291.14	1092.32	896.493
188	HyS0039.137g	12093.7	-3.66186	0.25312	-10.5162	7.2743e-26	7.30912e-24	27317.3	15744	24185.1	1230.34	1862.97	2222.5
189	HyS0058.90g	39915.7	-2.86796	0.177921	-10.4988	8.74868e-26	8.74405e-24	78896.6	72263.2	59478.7	7837.69	10519.8	10498.2
190	HyS0048.118g	147.913	-5.63138	0.441382	-10.4929	9.31155e-26	9.25764e-24	370.079	220.402	280.822	6.43782	8.48556	1.2486
191	HyS0106.18g	166.731	-4.1338	0.299536	-10.4622	1.28869e-25	1.27452e-23	306.53	311.998	325.849	13.591	16.1997	26.2206
192	HyS0031.45g	1896.02	-2.60283	0.153254	-10.4586	1.33776e-25	1.31617e-23	3593.63	2948.23	3228.87	569.39	551.562	484.456
193	HyS0066.12g	25421.2	-2.85198	0.177152	-10.4542	1.4018e-25	1.37202e-23	43141	39444.3	51389.3	7332.68	5976.92	5242.86
194	HyS0009.309g	126.868	-5.64831	0.446299	-10.4152	2.11284e-25	2.05729e-23	269.148	206.09	270.158	2.14594	6.17132	7.49159
195	HyS0061.36g	15942	2.51686	0.145696	10.4111	2.20643e-25	2.1374e-23	4521.94	4584.55	5119.97	24203.4	26726.4	30495.7
196	HyS0030.141g	436.45	3.00074	0.192641	10.3859	2.87596e-25	2.77178e-23	87.224	100.183	103.087	723.182	850.871	754.153
197	HyS0008.362g	10306.6	2.85618	0.179355	10.3492	4.22192e-25	4.04833e-23	2037.3	2441.6	3025.06	17619.6	20122.4	16593.9
198	HyS0008.378g	483.809	2.92263	0.186004	10.3365	4.81856e-25	4.5971e-23	127.098	96.3662	116.121	861.953	864.756	836.56
199	HyS0005.100g	7987.28	-3.49923	0.242509	-10.3057	6.63876e-25	6.30182e-23	20388	13209.8	10430.7	1072.97	1363.86	1458.36
200	HyS0079.46g	327.281	-3.60162	0.252544	-10.3017	6.92475e-25	6.54043e-23	718.975	468.474	625.63	41.4882	51.6848	57.4355
201	HyS0028.246g	338.182	-3.18743	0.212634	-10.2873	8.04013e-25	7.55612e-23	674.117	536.216	619.705	72.962	68.6559	57.4355
202	HyS0068.31g	26082.8	-3.11467	0.205582	-10.2863	8.12625e-25	7.59925e-23	48347	33221.5	58731	5154.55	5647.53	5395.19
203	HyS0001.387g	309.926	4.13204	0.304686	10.2795	8.71348e-25	8.08733e-23	37.3817	19.0824	45.0264	512.88	522.248	722.938
204	HyS1800.2g	2293.37	-2.86112	0.181055	-10.2793	8.7338e-25	8.08733e-23	3692.07	3520.71	4880.62	505.011	539.99	621.802
205	HyS0068.101g	158.669	4.65225	0.355336	10.2783	8.82515e-25	8.13205e-23	7.47634	15.2659	13.034	340.489	256.11	319.641
206	HyS0018.72g	3265.83	-2.39033	0.135293	-10.2764	8.9987e-25	8.25172e-23	5252.13	5526.27	5680.43	1065.1	1120.87	950.183
207	HyS0010.177g	1084.9	3.15177	0.209723	10.2601	1.06649e-24	9.73236e-23	223.044	169.834	266.604	1729.63	1832.88	2287.43
208	HyS0002.347g	7375.48	-2.39004	0.136134	-10.2108	1.77477e-24	1.61179e-22	12251.2	11303.5	13607.4	2236.79	2419.16	2434.77
209	HyS0021.46g	176.59	6.08375	0.498354	10.2011	1.96059e-24	1.77203e-22	0	7.63297	7.10943	238.199	389.565	417.032
210	HyS0008.232g	1604.76	3.10682	0.206584	10.1984	2.0165e-24	1.81389e-22	301.546	397.869	300.966	3530.79	2756.27	2341.12
211	HyS0010.394g	2406.79	-2.62198	0.159114	-10.1939	2.11181e-24	1.89062e-22	3667.14	4038.8	4715.92	611.593	714.33	692.972
212	HyS0056.79g	1337.85	-2.8717	0.183738	-10.1868	2.27168e-24	2.02415e-22	2676.53	2164.9	2224.07	335.482	366.422	259.708
213	HyS0002.130g	1619.86	-2.80436	0.177293	-10.1773	2.50389e-24	2.22058e-22	3037.89	2310.88	3155.4	429.188	421.193	364.591
214	HyS0023.302g	68558.4	-2.53061	0.150621	-10.1619	2.93159e-24	2.58774e-22	114956	115852	119854	17496.6	23504.2	19686.6
215	HyS0058.70g	769.949	2.97583	0.194476	10.1598	2.99732e-24	2.63346e-22	193.139	135.485	194.324	1425.62	1432.52	1238.61
216	HyS0004.485g	2196.16	-2.60212	0.157783	-10.154	3.18131e-24	2.78217e-22	3888.94	3688.63	3732.45	530.047	620.218	716.695
217	HyS0346.4g	569.047	4.16759	0.312913	10.1229	4.37202e-24	3.80587e-22	72.2713	33.3942	75.8339	1444.22	971.983	816.583
218	HyS0070.58g	14230.1	3.70719	0.267586	10.1171	4.64186e-24	4.02223e-22	2948.17	1322.41	1803.43	21111.8	27600.5	30594.4
219	HyS0007.51g	1741.42	-2.97678	0.195664	-10.1029	5.36118e-24	4.62432e-22	2317.67	3390.95	3561.82	369.102	411.936	397.054
220	HyS0001.645g	182.869	-4.42215	0.339636	-10.0759	7.05986e-24	6.06185e-22	473.501	296.732	277.268	14.3063	15.4283	19.9776
221	HyS0041.124g	3996.78	3.00473	0.199468	10.0504	9.14714e-24	7.81853e-22	655.426	1065.75	933.705	6475.02	7987.23	6863.54
222	HyS0374.5g	814.195	12.9469	1.18923	10.0459	9.57311e-24	8.14576e-22	0	0	0	1663.82	1548.23	1673.12
223	HyS0040.157g	2518.22	-3.03593	0.202936	-10.0324	1.09836e-23	9.30402e-22	4763.67	3364.23	5341.55	567.244	599.389	473.219
224	HyS0045.61g	4469.18	-2.8786	0.187853	-10.0004	1.51832e-23	1.2804e-21	8069.46	6126.41	9408.14	963.528	1083.84	1163.69
225	HyS0021.84g	20684.7	-3.00976	0.201205	-9.98863	1.70935e-23	1.43509e-21	32523.3	29359.3	48519.5	4859.84	4523.58	4322.65
226	HyS0033.79g	1207.43	3.01687	0.202675	9.95125	2.49027e-23	2.08147e-21	189.401	307.227	298.596	2236.07	2199.3	2013.99
227	HyS0015.180g	10890.3	2.24392	0.125242	9.93213	3.01738e-23	2.51094e-21	3571.2	3773.55	4045.26	18101	18653.6	17196.9
228	HyS0045.68g	266.103	3.5257	0.254502	9.92409	3.27076e-23	2.70985e-21	38.6278	36.2566	53.3207	498.574	551.562	418.28
229	HyS0584.4g	237.334	3.92284	0.29575	9.88278	4.9443e-23	4.07851e-21	17.4448	26.7154	43.8415	410.59	439.707	485.704
230	HyS0103.16g	170.818	4.32588	0.336948	9.87061	5.58227e-23	4.58474e-21	21.183	20.0365	7.10943	297.57	355.622	323.387
231	HyS0020.62g	767.952	-2.87253	0.190118	-9.84932	6.90105e-23	5.64333e-21	1303.38	1172.62	1577.11	193.135	160.454	201.024
232	HyS0013.73g	1306.76	-3.10355	0.213646	-9.84596	7.13514e-23	5.8096e-21	2217.98	1975.03	2833.11	337.628	254.567	222.25
233	HyS0019.202g	12182.2	-2.51089	0.153484	-9.84392	7.28151e-23	5.90333e-21	21406	20824.7	19950.2	3022.2	3961.99	3928.09
234	HyS0003.526g	927.984	3.45021	0.249499	9.82052	9.18641e-23	7.41587e-21	128.344	175.558	162.332	2296.87	1547.46	1257.34
235	HyS0026.2g	209.652	4.13801	0.320419	9.79345	1.20121e-22	9.65565e-21	31.1514	26.7154	9.47924	402.006	370.279	418.28
236	HyS0034.130g	131.599	-5.10089	0.422423	-9.70802	2.78686e-22	2.23067e-20	328.959	223.264	213.283	5.72251	4.62849	13.7346
237	HyS0033.4g	229.429	-3.2167	0.22904	-9.67825	3.73044e-22	2.97333e-20	446.088	375.924	421.826	46.4954	46.2849	39.9551
238	HyS0068.78g	18794.5	2.42647	0.147436	9.67519	3.84378e-22	3.0508e-20	6624.04	5571.11	5493.22	31900.8	34522.4	28655.3
239	HyS0181.2g	3432.5	3.32499	0.240433	9.67001	4.04355e-22	3.19592e-20	519.606	697.463	650.513	4055.11	7080.82	7591.47
240	HyS0023.223g	2521.63	2.94001	0.200749	9.66385	4.29428e-22	3.37996e-20	620.536	421.722	703.833	4278.29	4298.32	4807.1
241	HyS0051.32g	1995.47	-2.94998	0.201977	-9.65445	4.70684e-22	3.6893e-20	2738.83	3363.28	4497.9	449.217	436.621	486.953
242	HyS0017.261g	893.305	3.01751	0.208984	9.65388	4.7329e-22	3.6944e-20	235.505	146.935	208.543	1406.31	1768.08	1594.46
243	HyS0090.14g	566.71	-2.96016	0.203294	-9.642	5.31449e-22	4.13131e-20	1075.35	983.699	957.403	142.347	146.569	94.8934
244	HyS1714.3g	42384.4	2.43342	0.148867	9.62887	6.03901e-22	4.67528e-20	15276.7	11513.4	12936.8	73746.7	69268.4	71564.6
245	HyS0028.244g	277.611	-3.16628	0.225037	-9.62632	6.19091e-22	4.77332e-20	528.328	519.042	451.449	64.3782	46.2849	56.1869
246	HyS0004.62g	5841.6	2.5905	0.165258	9.62433	6.31155e-22	4.84655e-20	1658.5	1476.03	1856.75	8527.97	10309.2	11221.1
247	HyS0050.85g	1217.55	3.09405	0.217672	9.62021	6.56992e-22	5.02453e-20	174.448	271.925	318.739	2317.62	2192.36	2030.22
248	HyS0018.233g	5743.2	-2.80377	0.187733	-9.60819	7.3839e-22	5.62427e-20	9579.68	10711.9	9854.85	1778.99	1422.49	1111.25
249	HyS0055.15g	3497.13	2.71652	0.178789	9.60082	7.93107e-22	6.01678e-20	1001.83	735.627	1035.61	6671.02	6133.52	5405.18
250	HyS0056.69g	6573.2	2.88179	0.196211	9.59064	8.75409e-22	6.61459e-20	1188.74	1533.27	1989.46	12179.6	11750.2	10797.9
251	HyS0011.99g	45066.9	2.43053	0.149236	9.58567	9.18553e-22	6.91293e-20	16249.8	12239.5	13823.1	78179.5	72973.5	76936.1
252	HyS0119.13g	16028.6	-2.26686	0.132463	-9.5639	1.13397e-21	8.50029e-20	24927.4	25820.4	28880.9	5613.07	5794.1	5135.48
253	HyS0002.195g	153.83	4.31919	0.347381	9.55492	1.23677e-21	9.23425e-20	22.429	9.54121	13.034	291.848	330.166	255.963
254	HyS0060.122g	110.237	-4.42551	0.358829	-9.54638	1.34312e-21	9.98882e-20	186.908	224.218	220.392	7.86845	10.7998	11.2374
255	HyS0013.272g	4060.93	2.6199	0.169904	9.53415	1.51111e-21	1.11941e-19	1290.91	992.286	1128.03	7465.01	7572.21	5917.1
256	HyS0022.230g	7399.49	9.99128	0.946699	9.49752	2.14958e-21	1.58616e-19	33.6435	6.67885	3.55471	11999.4	14646.1	17707.6
257	HyS0006.144g	338.191	-4.35666	0.35375	-9.4888	2.33712e-21	1.71783e-19	507.145	569.61	855.501	15.0216	33.1708	48.6953
258	HyS0042.123g	75013.1	3.18266	0.231744	9.41842	4.5794e-21	3.3529e-19	20507.6	11105	13041.1	148582	144199	112643
259	HyS0042.78g	102.472	-6.1281	0.544532	-9.41744	4.62209e-21	3.37109e-19	247.965	181.283	176.551	1.43063	3.85707	3.74579
260	HyS0013.115g	2423.48	3.66176	0.283462	9.39016	5.99098e-21	4.35268e-19	348.896	386.419	329.404	6904.21	3698.93	2873.02
261	HyS0002.379g	1192.7	3.16591	0.23099	9.37664	6.81056e-21	4.92918e-19	277.871	153.614	287.932	2096.58	2078.96	2261.21
262	HyS0031.8g	1832.03	-2.31861	0.140944	-9.35555	8.31636e-21	5.99603e-19	3157.51	2864.27	3135.26	656.658	565.447	613.061
263	HyS0018.234g	963.338	-4.03325	0.32509	-9.33051	1.05358e-20	7.56738e-19	1689.65	1969.31	1791.58	181.69	94.1126	53.6897
264	HyS0004.375g	373.848	3.30578	0.247211	9.32715	1.0876e-20	7.78207e-19	93.4542	46.7519	67.5396	674.541	686.559	674.243
265	HyS0026.176g	3090.84	2.36886	0.146831	9.32274	1.13378e-20	8.08196e-19	1108.99	1008.51	891.048	5198.18	5492.47	4845.81
266	HyS0001.605g	442.152	-2.97061	0.211964	-9.29689	1.44612e-20	1.02696e-18	692.807	878.746	783.222	99.4286	118.798	79.9103
267	HyS0032.158g	4630.76	-2.24403	0.134008	-9.2833	1.64303e-20	1.16243e-18	7224.64	7527.06	8192.43	1706.02	1642.34	1492.07
268	HyS0018.79g	497.714	2.9202	0.206974	9.27748	1.73532e-20	1.22314e-18	148.281	97.3204	104.272	915.602	839.299	881.51
269	HyS0050.29g	126.453	6.40943	0.584559	9.25385	2.16544e-20	1.52064e-18	2.49211	5.72473	0	210.302	253.024	287.177
270	HyS0669.3g	569.171	-3.06167	0.223229	-9.23569	2.56616e-20	1.79536e-18	862.271	1116.32	1068.78	90.1295	132.683	144.837
271	HyS0015.288g	20865.6	-2.44369	0.156418	-9.22967	2.7146e-20	1.89221e-18	29735.9	36248	39771.3	6998.63	6083.38	6356.61
272	HyS0050.24g	238.27	3.84894	0.308843	9.22454	2.84791e-20	1.97783e-18	38.6278	38.1649	15.4038	395.568	421.193	520.665
273	HyS0004.440g	161.448	-4.24111	0.351462	-9.22179	2.92176e-20	2.02169e-18	328.959	333.942	254.755	14.3063	9.25698	27.4691
274	HyS0004.486g	825.487	-2.8056	0.19582	-9.22069	2.95191e-20	2.0351e-18	1283.44	1620.1	1426.63	166.668	211.368	244.725
275	HyS0051.150g	1935.02	3.56046	0.277797	9.21703	3.05448e-20	2.09815e-18	284.101	444.621	176.551	3127.35	3583.22	3994.26
276	HyS0001.610g	422.404	2.64845	0.179347	9.19142	3.87677e-20	2.65334e-18	112.145	120.219	116.121	745.357	751.358	689.226
277	HyS0036.49g	559.211	-3.18409	0.23802	-9.17604	4.47221e-20	3.04982e-18	1123.94	774.746	1125.66	100.144	139.626	91.1476
278	HyS0068.43g	238.216	3.68102	0.292551	9.16428	4.988e-20	3.38933e-18	39.8738	30.5319	33.1773	391.992	355.622	578.101
279	HyS0004.348g	2441.09	-2.70328	0.185877	-9.16345	5.02654e-20	3.40327e-18	3789.26	4157.11	4753.84	789.706	620.989	535.648
280	HyS0016.88g	663.828	-2.66898	0.182568	-9.14171	6.14702e-20	4.14705e-18	1138.9	992.286	1309.32	172.391	172.797	197.278
281	HyS0063.62g	644.562	2.70922	0.187737	9.10431	8.68159e-20	5.83613e-18	178.186	145.981	189.585	1103.73	1001.3	1248.6
282	HyS0054.39g	5201.81	2.19218	0.130953	9.10385	8.71855e-20	5.84019e-18	1727.03	1939.73	1936.13	9064.46	8355.2	8188.3
283	HyS0003.163g	242.961	3.52667	0.277985	9.08921	9.97568e-20	6.65868e-18	57.3186	30.5319	29.6226	423.466	479.82	437.009
284	HyS0009.164g	131.768	4.88192	0.42812	9.06737	1.21926e-19	8.1098e-18	16.1987	5.72473	4.73962	295.425	269.995	198.527
285	HyS0017.286g	1246.53	3.02431	0.223311	9.06496	1.24654e-19	8.26215e-18	203.107	344.438	268.973	1911.32	2100.56	2650.77
286	HyS0004.233g	350.927	3.65456	0.292884	9.06353	1.263e-19	8.34198e-18	26.1672	52.4767	75.8339	673.11	628.703	649.271
287	HyS0007.74g	8142.56	-3.42524	0.267928	-9.05182	1.40607e-19	9.2546e-18	18648.5	9660.48	16387.2	1859.82	1070.72	1228.62
288	HyS4439.1g	116.387	-5.10003	0.454006	-9.03079	1.70435e-19	1.11789e-17	261.672	154.568	260.679	4.29188	4.62849	12.486
289	HyS0037.110g	598.248	-3.24508	0.248872	-9.021	1.86388e-19	1.2183e-17	1479.07	837.718	930.15	103.005	123.426	116.12
290	HyS0001.57g	1810.61	2.30228	0.14443	9.01668	1.93875e-19	1.26029e-17	579.416	641.169	610.226	3308.33	2862.72	2861.79
291	HyS0056.66g	317.358	3.95273	0.32748	9.01653	1.94148e-19	1.26029e-17	21.183	63.9261	28.4377	561.521	578.561	650.519
292	HyS0052.107g	84.7237	-5.37428	0.488023	-8.96328	3.15168e-19	2.03888e-17	174.448	182.237	139.819	5.0072	3.08566	3.74579
293	HyS0052.68g	1157.15	2.52021	0.169695	8.95848	3.29185e-19	2.12229e-17	372.571	358.75	298.596	1790.43	1910.02	2212.52
294	HyS0013.49g	97.8144	-4.70042	0.414472	-8.92803	4.33658e-19	2.78633e-17	170.71	228.989	164.702	7.86845	4.62849	9.98878
295	HyS0230.5g	3001.31	2.18469	0.132914	8.91321	4.95778e-19	3.17466e-17	1067.87	1004.69	1175.43	4947.82	5004.94	4807.1
296	HyS0010.86g	8249.37	-2.79042	0.20123	-8.89736	5.7192e-19	3.64985e-17	13302.9	11298.7	18643.3	1872.69	2218.59	2160.07
297	HyS0018.167g	82671.7	2.65534	0.186136	8.89314	5.94032e-19	3.77821e-17	26732.9	17085.4	24134.1	137566	154593	135919
298	HyS0008.219g	456.844	10.2666	1.04206	8.89255	5.97233e-19	3.78582e-17	0	0.954121	1.1849	1093	823.1	822.826
299	HyS0095.13g	834.142	-2.32528	0.149281	-8.87776	6.82181e-19	4.30983e-17	1437.95	1331.95	1404.11	285.41	286.966	258.46
300	HyS0029.59g	391.396	2.87956	0.211966	8.86725	7.49737e-19	4.72084e-17	109.653	101.137	69.9094	678.117	696.588	692.972
301	HyS0005.324g	2343.06	3.14288	0.241803	8.86208	7.85349e-19	4.92865e-17	585.647	298.64	547.426	4309.77	3669.62	4647.28
302	HyS0010.332g	427.634	2.92287	0.217243	8.85126	8.65402e-19	5.40314e-17	117.129	106.862	74.649	783.269	677.302	806.594
303	HyS0041.155g	118.695	4.02065	0.341274	8.85109	8.66676e-19	5.40314e-17	14.9527	12.4036	14.2189	243.922	204.425	222.25
304	HyS0031.145g	1272.33	-3.00648	0.226833	-8.84563	9.10133e-19	5.6554e-17	2732.6	1912.06	2142.31	202.434	312.423	332.127
305	HyS0010.4g	3769.31	-2.17295	0.132616	-8.84473	9.17491e-19	5.68243e-17	6530.58	6075.84	5902.01	1303.3	1324.52	1479.59
306	HyS0029.151g	1622.86	-2.62878	0.184193	-8.84281	9.33397e-19	5.76205e-17	3240.99	2196.39	2945.67	447.071	477.506	429.518
307	HyS0044.8g	777.977	-2.70122	0.192846	-8.82165	1.12783e-18	6.93966e-17	1305.87	1201.24	1536.82	169.529	222.168	232.239
308	HyS2157.2g	716.925	-2.97808	0.224936	-8.79396	1.44377e-18	8.8548e-17	1267.24	1019	1528.53	128.756	161.997	196.03
309	HyS0049.140g	2046.13	-2.55669	0.17723	-8.78344	1.58546e-18	9.69236e-17	3971.18	2819.43	3701.64	542.208	605.561	636.785
310	HyS0002.482g	1344.21	2.72546	0.196467	8.78247	1.59921e-18	9.74485e-17	397.492	319.631	343.622	2761.11	2402.96	1840.43
311	HyS0010.349g	402.26	10.0857	1.03968	8.73891	2.35372e-18	1.42964e-16	0	1.90824	0	804.013	880.956	726.684
312	HyS0010.211g	112.285	4.03456	0.347377	8.73564	2.42279e-18	1.46687e-16	11.2145	15.2659	11.849	212.448	204.425	218.505
313	HyS0033.145g	2779.72	2.79998	0.206089	8.73401	2.45793e-18	1.4834e-16	717.729	527.629	850.762	5277.58	5247.94	4056.69
314	HyS0066.76g	668.427	3.38476	0.273361	8.72386	2.68876e-18	1.61753e-16	118.375	67.7426	165.887	1318.32	1137.84	1202.4
315	HyS0014.113g	4582.77	-2.5524	0.178431	-8.70031	3.30981e-18	1.98483e-16	8888.12	7547.1	7054.92	1072.97	1482.66	1450.87
316	HyS0021.158g	1640.26	-2.34297	0.154449	-8.69519	3.46238e-18	2.06976e-16	2968.11	2377.67	2876.95	561.521	545.39	511.925
317	HyS0007.144g	32724	-3.66011	0.306957	-8.66604	4.47406e-18	2.66609e-16	65765.6	37475	78708.5	2766.83	5844.24	5783.5
318	HyS0005.263g	101.993	5.2649	0.492311	8.66302	4.59412e-18	2.72902e-16	8.7224	6.67885	0	226.039	188.225	182.295
319	HyS0008.53g	1698.44	-2.44227	0.166549	-8.65974	4.72849e-18	2.80004e-16	2649.12	2602.84	3353.28	503.581	503.734	578.101
320	HyS0372.3g	8807.16	2.68354	0.194515	8.65505	4.92675e-18	2.90832e-16	2376.23	1943.54	2798.75	12180.4	16324.7	17219.4
321	HyS0029.65g	242.494	2.94298	0.225092	8.63192	6.03288e-18	3.55019e-16	59.8107	61.0638	46.2113	424.896	439.707	423.275
322	HyS0038.136g	2176.16	-2.28789	0.14923	-8.63022	6.12324e-18	3.59218e-16	3576.18	3201.08	4060.67	723.897	755.987	739.17
323	HyS0003.286g	100.502	4.96143	0.459768	8.61615	6.92432e-18	4.04955e-16	2.49211	7.63297	8.29433	235.338	178.197	171.058
324	HyS0050.27g	277.309	3.27981	0.264833	8.60849	7.4031e-18	4.31619e-16	57.3186	63.9261	33.1773	440.633	510.677	558.123
325	HyS0001.55g	677.108	2.67096	0.195232	8.55883	1.14024e-17	6.6274e-16	196.877	148.843	207.358	1309.02	1151.72	1048.82
326	HyS0035.154g	1120.23	2.5096	0.176478	8.55403	1.18867e-17	6.88772e-16	302.792	406.456	292.671	1929.92	1836.74	1952.81
327	HyS0032.165g	1956.08	2.90038	0.222517	8.54036	1.33808e-17	7.7071e-16	535.804	434.125	417.086	4518.64	2618.18	3212.64
328	HyS0139.4g	1420.31	-2.82991	0.214266	-8.54034	1.33824e-17	7.7071e-16	2563.14	2568.49	2335.45	328.329	260.738	465.727
329	HyS0024.29g	1628.3	2.62094	0.19019	8.52276	1.55793e-17	8.94508e-16	508.391	447.483	409.977	2306.17	2705.35	3392.44
330	HyS0034.73g	111.081	4.97567	0.466847	8.51599	1.65175e-17	9.45193e-16	1.24606	13.3577	4.73962	193.135	242.996	211.013
331	HyS0042.169g	7745.03	-2.9414	0.227979	-8.51568	1.65621e-17	9.45193e-16	10210.2	13488.4	17415.7	1543.65	1565.97	2246.23
332	HyS0001.301g	3570.26	-2.9091	0.224597	-8.50012	1.8939e-17	1.07758e-15	8299.98	4508.22	6096.34	731.766	918.755	866.527
333	HyS0007.341g	4082.64	2.26921	0.149873	8.4686	2.48363e-17	1.40888e-15	1337.02	1447.4	1424.26	7676.03	6666.57	5944.57
334	HyS0098.36g	1170.21	2.40684	0.166251	8.46217	2.62448e-17	1.48433e-15	370.079	332.034	412.347	1761.82	1978.68	2166.32
335	HyS0007.137g	32986.2	-3.25747	0.267111	-8.45145	2.87695e-17	1.62226e-15	65259.7	38683.9	75235.5	4286.16	7358.53	7093.28
336	HyS0027.183g	574.693	2.71376	0.202973	8.44329	3.08539e-17	1.73461e-15	170.71	117.357	169.441	994.286	912.584	1083.78
337	HyS2347.2g	1188.33	-2.30271	0.15433	-8.44104	3.14529e-17	1.76304e-15	1932.63	2170.63	1824.75	371.963	430.45	399.551
338	HyS0005.166g	9330.5	2.85983	0.22102	8.41477	3.93679e-17	2.20018e-15	2956.89	1539	2284.5	16133.9	15746.9	17321.8
339	HyS0040.133g	371.767	2.8047	0.214681	8.40639	4.2281e-17	2.35601e-15	76.0094	89.6874	113.751	701.007	659.56	590.587
340	HyS0010.192g	447.256	2.71921	0.204735	8.39725	4.57054e-17	2.53934e-15	135.82	96.3662	123.23	836.917	800.729	690.475
341	HyS0026.70g	21684.2	-3.17254	0.259113	-8.38452	5.09347e-17	2.82158e-15	57886.8	30083.4	29145.1	3608.76	4710.26	4671
342	HyS2157.3g	165.939	-3.46781	0.295623	-8.34784	6.9525e-17	3.84014e-15	271.64	263.337	376.8	25.7513	23.1424	34.9607
343	HyS0155.5g	2452.87	2.56436	0.187421	8.34681	7.01332e-17	3.86244e-15	851.057	623.995	654.067	3615.91	4067.67	4904.49
344	HyS0028.70g	5803.83	2.57644	0.189155	8.33411	7.80848e-17	4.28786e-15	1563.8	1823.33	1612.66	12187.5	9891.85	7743.8
345	HyS0014.154g	11221.5	2.95744	0.235135	8.32476	8.45003e-17	4.6267e-15	2308.94	2854.73	2515.55	26550.3	19869.3	13230.1
346	HyS0045.110g	2242.98	2.52489	0.183224	8.32253	8.61023e-17	4.70079e-15	505.899	780.471	703.833	3770.42	3752.93	3944.32
347	HyS0009.39g	677.371	-2.43373	0.172434	-8.31466	9.20176e-17	5.00926e-15	1170.05	998.965	1260.74	201.003	223.71	209.764
348	HyS0072.52g	3937.67	3.44068	0.294279	8.29377	1.09715e-16	5.95548e-15	994.353	617.316	381.539	8993.64	6443.63	6195.54
349	HyS0063.56g	521.679	-2.97748	0.238452	-8.29297	1.10454e-16	5.97844e-15	922.082	902.599	951.479	140.201	76.3701	137.346
350	HyS0014.324g	27860.9	-2.60736	0.193992	-8.28572	1.17395e-16	6.33599e-15	46551.4	39227.7	57819.8	6359.85	8538.79	8667.77
351	HyS0084.36g	692.573	2.52823	0.184574	8.27978	1.23408e-16	6.6415e-15	195.631	227.081	190.77	1205.3	1325.29	1011.36
352	HyS0004.105g	89.0193	5.8861	0.590202	8.27869	1.24542e-16	6.68354e-15	2.49211	3.81649	2.36981	188.128	145.026	192.284
353	HyS0076.58g	234.593	-4.524	0.426186	-8.26871	1.35421e-16	7.24677e-15	623.028	403.593	324.664	28.6125	23.9139	3.74579
354	HyS0030.201g	781.594	-3.15627	0.260879	-8.26539	1.39237e-16	7.42991e-15	1672.21	1019	1523.79	108.012	180.511	186.041
355	HyS0004.76g	238.826	2.83357	0.222188	8.25231	1.55358e-16	8.26681e-15	61.0568	55.339	60.4301	442.064	431.992	382.071
356	HyS0407.3g	3029.06	3.28049	0.277014	8.23239	1.83522e-16	9.73799e-15	635.489	357.795	703.833	3781.15	5750.13	6945.95
357	HyS0059.6g	158.637	3.46869	0.300007	8.22879	1.89115e-16	1.00067e-14	29.9054	29.5778	18.9585	250.36	284.652	338.37
358	HyS0008.443g	400.017	-2.60823	0.1957	-8.21787	2.07155e-16	1.09306e-14	692.807	645.94	725.162	110.158	131.141	94.8934
359	HyS0023.307g	696.563	2.41522	0.172347	8.21145	2.18526e-16	1.14985e-14	235.505	205.136	220.392	1296.86	1176.41	1045.08
360	HyS0098.48g	11463.7	2.01144	0.123264	8.20546	2.29704e-16	1.20531e-14	4629.1	4361.29	4679.19	17524.5	18038.8	19549.3
361	HyS0025.121g	155.761	4.61291	0.441912	8.17565	2.94279e-16	1.53987e-14	2.49211	20.0365	13.034	212.448	296.995	389.562
362	HyS2267.1g	364.292	-3.1897	0.268491	-8.15558	3.47505e-16	1.81336e-14	838.596	443.666	688.43	78.6845	70.1988	66.1757
363	HyS0004.340g	815.585	2.35439	0.16615	8.15165	3.58979e-16	1.86807e-14	236.751	255.704	308.075	1402.01	1323.75	1367.21
364	HyS0042.6g	531.91	-2.65119	0.203403	-8.11783	4.74582e-16	2.46287e-14	785.016	1041.9	927.78	172.391	135.769	128.606
365	HyS0034.168g	849.304	2.75026	0.216351	8.08989	5.97181e-16	3.09061e-14	290.331	166.017	204.989	1582.27	1442.55	1409.67
366	HyS0001.427g	108.852	-4.17263	0.392282	-8.08762	6.08396e-16	3.14005e-14	206.845	240.439	169.441	7.15314	9.25698	19.9776
367	HyS0295.1g	176.052	3.96182	0.366395	8.08368	6.2842e-16	3.23457e-14	9.96845	17.1742	36.732	314.738	388.022	289.675
368	HyS0054.134g	1439.91	2.58546	0.196201	8.08078	6.4354e-16	3.30339e-14	489.7	339.667	406.422	2907.03	2352.82	2143.84
369	HyS0395.5g	148.954	4.10076	0.384594	8.06241	7.48053e-16	3.82946e-14	24.9211	15.2659	9.47924	339.059	313.966	191.035
370	HyS0152.2g	241.484	4.52775	0.437783	8.05821	7.74203e-16	3.95262e-14	7.47634	10.4953	42.6566	423.466	420.421	544.389
371	HyS4809.1g	72.9292	-4.53356	0.438553	-8.05733	7.79814e-16	3.97054e-14	134.574	130.715	154.038	4.29188	7.71415	6.24299
372	HyS0002.441g	89.0862	6.31008	0.659165	8.05577	7.89817e-16	4.01066e-14	0	2.86236	3.55471	190.273	154.283	183.544
373	HyS0027.182g	11919.2	-2.49001	0.184977	-8.05509	7.9422e-16	4.0222e-14	22978.5	15622.8	22108	3263.26	4035.27	3507.31
374	HyS3786.1g	4113.67	2.50496	0.187067	8.04501	8.62373e-16	4.35568e-14	1165.06	1078.16	1455.06	8369.89	6621.83	5992.02
375	HyS0008.442g	435.214	-2.61585	0.201041	-8.0374	9.17614e-16	4.62233e-14	761.341	707.958	778.482	125.895	142.712	94.8934
376	HyS0004.168g	1021.98	-2.34721	0.16813	-8.01291	1.12023e-15	5.62794e-14	1866.59	1451.22	1806.98	349.788	313.966	343.364
377	HyS0012.204g	170.567	-3.1208	0.265194	-7.99714	1.27342e-15	6.38061e-14	316.498	335.851	264.234	35.0504	29.3138	42.4523
378	HyS0055.60g	31921	-2.81044	0.226649	-7.98787	1.37291e-15	6.86091e-14	61167.7	40587.4	65877.2	10148.2	6964.33	6781.13
379	HyS0042.199g	5163.83	2.61484	0.202314	7.98183	1.44181e-15	7.18621e-14	1380.63	1160.21	1808.16	7441.41	8945.33	10247.2
380	HyS0002.33g	6460.95	-2.2531	0.157204	-7.97118	1.57172e-15	7.81312e-14	8961.64	11715.7	11368	2302.59	2355.13	2062.68
381	HyS0007.366g	17569.9	2.63402	0.205383	7.95594	1.77775e-15	8.81408e-14	4088.31	4250.61	6288.29	34683.4	30668.4	25440.2
382	HyS0058.61g	883.251	2.90926	0.240205	7.94843	1.88885e-15	9.34041e-14	159.495	254.75	207.358	1943.51	1548.23	1186.17
383	HyS0032.237g	178.404	-3.92153	0.36822	-7.9342	2.11862e-15	1.04493e-13	453.565	206.09	345.992	27.8972	23.1424	13.7346
384	HyS0005.109g	1408.65	-2.46248	0.184605	-7.92223	2.3328e-15	1.14757e-13	2518.28	1982.66	2651.82	364.095	470.563	464.478
385	HyS0410.3g	1819.49	-2.38092	0.174573	-7.91026	2.56846e-15	1.25695e-13	3173.71	2509.34	3477.7	626.615	600.161	529.405
386	HyS1000.1g	3050.93	2.56038	0.197253	7.91052	2.56306e-15	1.25695e-13	1064.13	727.995	862.611	4227.5	5544.93	5878.4
387	HyS0016.80g	101.222	-3.634	0.333191	-7.90537	2.67143e-15	1.30396e-13	181.924	196.549	184.845	18.5982	15.4283	9.98878
388	HyS0021.277g	195.607	-3.57383	0.325958	-7.89622	2.87489e-15	1.39965e-13	406.214	326.309	347.177	19.3135	24.6853	49.9439
389	HyS0119.20g	584.907	2.74048	0.22056	7.89119	2.99322e-15	1.45352e-13	129.59	150.751	176.551	1266.11	872.47	913.973
390	HyS0087.36g	2310.71	2.13006	0.143678	7.86525	3.68352e-15	1.78415e-13	904.637	830.085	844.837	4039.38	3884.07	3361.22
391	HyS0091.48g	1038.98	-2.29112	0.16442	-7.85259	4.0753e-15	1.96886e-13	1739.49	1743.18	1690.86	296.855	366.422	397.054
392	HyS0010.302g	176.829	-2.91562	0.24466	-7.8297	4.89052e-15	2.35668e-13	345.158	295.778	295.041	37.9116	40.885	46.1981
393	HyS0002.410g	152.087	-3.22657	0.284767	-7.81893	5.32734e-15	2.56065e-13	335.189	258.567	231.056	28.6125	31.628	27.4691
394	HyS0059.70g	2089.05	-2.46174	0.188257	-7.76462	8.18931e-15	3.9263e-13	3773.06	2953.96	3880.56	520.033	727.444	679.237
395	HyS0036.106g	855.988	2.49973	0.193193	7.76285	8.30391e-15	3.97116e-13	316.498	214.677	241.721	1326.91	1437.92	1598.21
396	HyS0019.268g	55702.7	-2.97878	0.255087	-7.75729	8.67646e-15	4.13885e-13	125310	59438.9	111843	10427.8	12949	14247.7
397	HyS0005.258g	1354.75	-2.95463	0.252188	-7.7507	9.13885e-15	4.34843e-13	1652.27	2711.61	2833.11	285.41	245.31	400.8
398	HyS0058.121g	369.425	-2.95901	0.252807	-7.74903	9.25954e-15	4.39479e-13	591.877	559.115	810.475	66.5242	78.6843	109.877
399	HyS0034.126g	109.12	4.19555	0.41251	7.7466	9.4389e-15	4.46869e-13	21.183	8.58709	4.73962	224.609	192.082	203.521
400	HyS0675.2g	9130.78	-2.13389	0.146509	-7.73943	9.98625e-15	4.716e-13	14406.9	13440.7	16770	3108.75	3516.11	3542.27
401	HyS0078.38g	473.112	2.91236	0.24748	7.72731	1.09845e-14	5.1745e-13	145.789	71.5591	117.306	826.187	803.814	874.018
402	HyS0030.68g	76.7883	4.93731	0.509757	7.7239	1.12822e-14	5.30153e-13	6.23028	3.81649	4.73962	119.457	176.654	149.832
403	HyS0048.18g	2725.7	2.09043	0.141253	7.71964	1.16657e-14	5.4681e-13	953.233	993.24	1163.58	4295.46	4464.95	4483.71
404	HyS0005.7g	1908.52	2.44303	0.187263	7.70589	1.29939e-14	6.07559e-13	738.912	478.969	562.83	3441.37	3030.12	3198.91
405	HyS0039.120g	157.837	-4.3513	0.435871	-7.68875	1.48575e-14	6.92981e-13	372.571	130.715	399.313	14.3063	13.8855	16.2318
406	HyS0034.116g	395.746	-2.58115	0.205828	-7.68192	1.56726e-14	7.29202e-13	566.956	713.683	754.784	110.158	126.512	102.385
407	HyS0886.3g	291.726	-3.04935	0.266818	-7.6807	1.58222e-14	7.3435e-13	472.255	580.106	508.324	40.7729	80.2272	68.6729
408	HyS0021.106g	79.9986	6.13043	0.668317	7.67664	1.63316e-14	7.56136e-13	2.49211	0	4.73962	184.551	139.626	148.583
409	HyS0004.454g	378.223	-2.78393	0.232526	-7.67196	1.69385e-14	7.82321e-13	548.265	662.16	769.003	75.8233	97.9697	116.12
410	HyS0008.333g	728.302	-2.73191	0.225933	-7.66559	1.78008e-14	8.20141e-13	1459.13	927.406	1413.59	197.427	213.682	158.572
411	HyS0005.58g	3491.24	-2.23251	0.16085	-7.66247	1.82384e-14	8.38256e-13	5719.4	5078.79	6476.69	1367.68	1211.12	1093.77
412	HyS0004.411g	14937.8	-1.95088	0.124271	-7.65162	1.98455e-14	9.09909e-13	24941.1	23381.7	22887.6	6095.9	6522.31	5798.49
413	HyS0044.139g	131.173	3.296	0.300623	7.63749	2.2149e-14	1.01306e-12	21.183	20.9907	30.8075	251.79	217.539	244.725
414	HyS0001.519g	1255.87	-2.30845	0.171371	-7.63514	2.25567e-14	1.02922e-12	2125.77	1872.94	2267.91	397.714	376.45	494.445
415	HyS0028.200g	1127.69	2.57829	0.207103	7.62079	2.5212e-14	1.1476e-12	360.11	264.292	347.177	1525.05	2251.76	2017.73
416	HyS0020.43g	14245.7	2.09824	0.144164	7.61798	2.57674e-14	1.17006e-12	6105.68	5144.62	4932.76	22451.6	21992.3	24847.1
417	HyS0001.297g	297.788	-2.85254	0.243316	-7.61371	2.66341e-14	1.20652e-12	651.688	414.089	504.769	77.9692	73.2844	64.9271
418	HyS0062.106g	11240.5	-2.17811	0.154823	-7.6094	2.75372e-14	1.24444e-12	17780	17615	19846	4666.71	4039.13	3496.07
419	HyS0026.42g	512.966	-2.90801	0.250863	-7.6058	2.83137e-14	1.27648e-12	748.88	883.516	1080.63	113.735	88.7127	162.318
420	HyS0018.69g	10295	-2.05531	0.138939	-7.59545	3.0672e-14	1.37951e-12	16124	15177.2	18488.1	3795.45	3956.59	4229
421	HyS0018.332g	992.689	2.13198	0.149605	7.56645	3.83571e-14	1.72106e-12	351.388	362.566	392.203	1633.78	1508.12	1708.08
422	HyS0018.281g	1655.53	2.73578	0.229469	7.56435	3.89801e-14	1.74487e-12	277.871	491.372	526.098	3030.78	2669.1	2937.95
423	HyS0053.24g	651.725	-2.95642	0.25876	-7.56077	4.00703e-14	1.78943e-12	1090.3	1266.12	1104.33	92.2755	155.054	202.273
424	HyS0028.59g	1245.03	2.4429	0.19131	7.54219	4.62137e-14	2.05891e-12	417.429	378.786	363.766	1851.95	1843.68	2614.56
425	HyS0089.25g	528.941	3.23051	0.296099	7.53299	4.95906e-14	2.20416e-12	67.2871	81.1003	157.592	822.611	1154.81	890.25
426	HyS0063.57g	59.8055	-5.06172	0.539267	-7.53192	4.9999e-14	2.21709e-12	93.4542	133.577	120.86	2.86125	3.08566	4.99439
427	HyS0060.100g	5939.61	2.26225	0.16804	7.51161	5.84041e-14	2.58373e-12	2308.94	1932.1	1907.7	11277.6	9928.11	8283.2
428	HyS0047.72g	3258.22	-1.9624	0.128239	-7.50468	6.15782e-14	2.71778e-12	5238.42	4916.59	5400.8	1266.11	1331.46	1395.93
429	HyS0027.219g	12125.9	2.41278	0.188516	7.4942	6.67034e-14	2.93713e-12	4692.65	3684.82	3125.78	17435.8	21265.6	22550.9
430	HyS0001.602g	1282.3	-2.49693	0.199819	-7.49142	6.81304e-14	2.98919e-12	2746.31	1971.21	1817.64	343.351	405.764	409.54
431	HyS0022.287g	4258.04	-2.43943	0.192147	-7.49129	6.82022e-14	2.98919e-12	7286.94	5667.48	8615.44	1341.21	1146.32	1490.83
432	HyS0119.16g	551.651	2.65487	0.221589	7.46816	8.13222e-14	3.55596e-12	115.883	193.687	142.189	1050.08	851.642	956.426
433	HyS0005.23g	197.129	3.57056	0.345168	7.44728	9.52834e-14	4.15682e-12	34.8896	20.0365	37.917	489.99	350.222	249.72
434	HyS0017.27g	1298.75	-2.06539	0.143115	-7.44428	9.74734e-14	4.24256e-12	2201.78	2075.21	2014.34	491.421	541.533	468.224
435	HyS0012.237g	71.2414	-4.91128	0.525908	-7.43719	1.02852e-13	4.46639e-12	80.9937	163.155	169.441	5.0072	3.85707	4.99439
436	HyS0001.666g	1160.36	3.57993	0.34701	7.43475	1.04764e-13	4.53898e-12	132.082	307.227	95.9773	2030.78	1740.31	2655.77
437	HyS0105.5g	1616.33	2.38726	0.186615	7.43382	1.05503e-13	4.56052e-12	600.599	401.685	555.72	2478.56	2760.89	2900.49
438	HyS0040.33g	589.639	2.60836	0.216642	7.42406	1.13586e-13	4.89872e-12	184.416	120.219	195.509	1103.01	929.555	1005.12
439	HyS0010.330g	3529.12	2.25223	0.168876	7.41506	1.21572e-13	5.23121e-12	1051.67	1454.08	1165.95	6422.09	5543.39	5537.53
440	HyS0023.61g	2095.38	-2.34601	0.182179	-7.38838	1.48625e-13	6.38073e-12	2931.97	3726.8	3849.76	796.144	685.788	581.847
441	HyS3783.1g	1575.33	-2.2564	0.170632	-7.36319	1.79563e-13	7.67408e-12	2836.02	2135.32	2846.14	541.492	578.561	514.422
442	HyS4655.1g	5915.22	-2.09998	0.149386	-7.36331	1.79405e-13	7.67408e-12	9072.54	9450.57	10258.9	2439.22	2349.73	1920.34
443	HyS0010.251g	620.17	-2.26739	0.172287	-7.35627	1.89127e-13	8.06459e-12	1130.17	977.974	975.177	227.47	222.939	187.29
444	HyS0007.84g	3299.54	-2.02911	0.140192	-7.34072	2.12448e-13	9.0386e-12	5497.6	5344.99	5057.17	1153.09	1384.69	1359.72
445	HyS0009.326g	230.892	-2.77541	0.241965	-7.33748	2.17651e-13	9.23914e-12	471.009	366.383	373.245	62.9476	65.5703	46.1981
446	HyS0015.210g	379.413	3.15131	0.293985	7.31778	2.5211e-13	1.06779e-11	49.8423	114.495	63.9849	610.878	619.446	817.831
447	HyS0076.25g	8367.01	2.63645	0.224177	7.29981	2.88175e-13	1.21781e-11	3081.5	1606.74	2269.09	15796.3	13286.9	14161.6
448	HyS0014.173g	14833.4	-2.31762	0.180637	-7.2943	3.00205e-13	1.26582e-11	19525.7	26488.3	28117.8	5623.08	4729.55	4516.18
449	HyS0086.32g	89.3531	4.35274	0.460482	7.28094	3.31507e-13	1.39469e-11	3.73817	13.3577	7.10943	208.872	125.741	177.301
450	HyS0041.140g	7160.84	-1.94246	0.129575	-7.27342	3.50485e-13	1.47126e-11	10841.9	12001.9	11250.7	2776.85	3178.23	2915.48
451	HyS0007.278g	1119.12	2.28332	0.176727	7.26159	3.82577e-13	1.60241e-11	427.397	377.832	338.883	1588	1906.17	2076.42
452	HyS0023.277g	686.581	-2.2366	0.170448	-7.25498	4.01708e-13	1.67882e-11	1191.23	988.47	1219.27	228.9	256.881	234.736
453	HyS0068.64g	4260.44	1.94624	0.130563	7.24738	4.24923e-13	1.77192e-11	1783.11	1605.79	1879.26	6898.49	6778.42	6617.57
454	HyS0002.390g	554.044	-2.23432	0.1707	-7.23097	4.79545e-13	1.99529e-11	920.836	902.599	920.671	214.594	198.254	167.312
455	HyS0007.118g	1262.2	5.98558	0.690762	7.21751	5.2948e-13	2.19822e-11	8.7224	50.5684	58.0603	2909.18	2399.1	2147.59
456	HyS0128.6g	1595.33	-1.94556	0.131102	-7.21237	5.49875e-13	2.27788e-11	2640.39	2543.69	2414.84	656.658	653.388	663.005
457	HyS0010.317g	204.505	-2.82034	0.252504	-7.20916	5.62963e-13	2.32699e-11	333.943	329.172	411.162	57.2251	39.3422	56.1869
458	HyS0005.291g	3125.91	-2.19963	0.166626	-7.19957	6.04027e-13	2.49128e-11	5039.05	4344.11	6020.5	1206.02	1070.72	1075.04
459	HyS0047.6g	955.184	-2.52974	0.212505	-7.19861	6.08283e-13	2.50337e-11	1476.58	1377.75	2028.56	238.199	275.395	334.624
460	HyS0051.157g	236.468	3.12449	0.295891	7.17998	6.97207e-13	2.86309e-11	24.9211	56.2932	63.9849	442.064	431.992	399.551
461	HyS0001.511g	1143.2	2.07415	0.14991	7.16532	7.76074e-13	3.18005e-11	426.151	432.217	457.373	1772.55	1735.68	2035.21
462	HyS0014.166g	129.666	4.32477	0.4643	7.16082	8.01951e-13	3.27897e-11	22.429	3.81649	11.849	330.475	238.367	171.058
463	HyS0030.126g	1693.55	-2.20328	0.168064	-7.15965	8.08855e-13	3.30006e-11	2843.5	2583.76	2918.42	500.004	626.389	689.226
464	HyS0006.302g	1976.14	2.41956	0.198345	7.15703	8.24457e-13	3.35646e-11	503.407	738.49	623.26	2732.5	3455.94	3803.23
465	HyS0012.295g	1174.83	2.60698	0.224978	7.14282	9.14338e-13	3.71438e-11	426.151	253.796	315.185	1691	1965.57	2397.31
466	HyS0030.165g	91.8809	4.38448	0.474657	7.13038	1.00095e-12	4.05751e-11	16.1987	2.86236	7.10943	207.441	182.825	134.849
467	HyS0001.51g	303.28	3.21626	0.311241	7.12073	1.07358e-12	4.34261e-11	53.5804	51.5225	72.2792	722.467	583.961	335.873
468	HyS0017.291g	4495.16	2.27296	0.178945	7.11367	1.12997e-12	4.56091e-11	1299.64	1412.1	1912.44	7983.62	6978.99	7384.21
469	HyS0066.14g	4570.6	2.35958	0.19147	7.10076	1.24071e-12	4.99721e-11	1698.38	1196.47	1579.48	8809.8	7819.06	6320.4
470	HyS0055.88g	83.5534	3.91665	0.412385	7.07264	1.52013e-12	6.10962e-11	8.7224	11.4495	10.6641	121.603	156.597	192.284
471	HyS4523.1g	1798.37	2.29593	0.183278	7.07087	1.53963e-12	6.17488e-11	568.202	698.417	556.905	2655.96	2728.49	3582.23
472	HyS0010.345g	2819.68	2.3368	0.189076	7.07016	1.54752e-12	6.19337e-11	964.448	769.022	1062.86	3901.32	4756.54	5463.86
473	HyS0008.195g	73.3343	6.63668	0.800474	7.04167	1.89943e-12	7.58568e-11	0	3.81649	0	138.056	172.026	126.108
474	HyS0041.139g	2946.6	-1.90761	0.128963	-7.03775	1.95373e-12	7.78605e-11	4381.13	4972.88	4604.54	1213.89	1263.58	1243.6
475	HyS0001.501g	77.91	3.75824	0.392291	7.0311	2.04907e-12	8.14882e-11	9.96845	12.4036	9.47924	138.771	135.769	161.069
476	HyS0039.86g	604.84	2.17977	0.167877	7.02755	2.10191e-12	8.34142e-11	247.965	198.457	210.913	1011.45	985.097	975.155
477	HyS0014.224g	79.9693	4.57041	0.508441	7.02226	2.18315e-12	8.64564e-11	0	12.4036	5.92452	138.056	157.369	166.063
478	HyS0118.3g	3204.97	2.16427	0.166497	6.99274	2.69561e-12	1.06527e-10	1400.57	1001.83	1106.7	4977.87	5207.82	5535.03
479	HyS0083.19g	17124.5	2.94318	0.277961	6.99084	2.73246e-12	1.07758e-10	2483.39	3907.13	5431.6	38903.1	29754.2	22267.5
480	HyS0032.199g	476.559	-2.433	0.205332	-6.97893	2.97428e-12	1.1705e-10	788.754	820.544	799.811	121.603	138.855	189.787
481	HyS0009.210g	100.747	-3.45124	0.352331	-6.95721	3.47082e-12	1.36307e-10	235.505	154.568	164.702	17.1675	20.0568	12.486
482	HyS0046.137g	130.828	3.1212	0.30536	6.94656	3.74305e-12	1.46693e-10	23.6751	27.6695	29.6226	280.403	227.567	196.03
483	HyS0003.417g	496.672	-2.29521	0.187013	-6.92575	4.33658e-12	1.69252e-10	788.754	883.516	800.996	140.917	173.568	192.284
484	HyS0013.183g	52.0514	-4.78337	0.546252	-6.92604	4.32771e-12	1.69252e-10	109.653	101.137	91.2377	2.86125	6.17132	1.2486
485	HyS0014.278g	1352.77	-3.03594	0.294154	-6.92133	4.47427e-12	1.74266e-10	3174.95	1444.54	2617.45	369.102	307.023	203.521
486	HyS0017.190g	1041.16	-2.326	0.191626	-6.91972	4.52539e-12	1.75894e-10	1510.22	2055.18	1639.91	324.037	309.337	408.291
487	HyS0005.148g	379.166	2.71176	0.247707	6.91041	4.83268e-12	1.87452e-10	115.883	85.8709	100.717	831.195	635.646	505.682
488	HyS0021.105g	848.39	2.39166	0.201611	6.90271	5.10204e-12	1.97495e-10	331.451	271.925	212.098	1557.24	1460.29	1257.34
489	HyS0014.7g	317.246	3.74156	0.397425	6.8983	5.26285e-12	2.03303e-10	66.041	38.1649	28.4377	357.657	450.506	962.669
490	HyS0015.211g	365.106	3.40359	0.34868	6.89342	5.44676e-12	2.0975e-10	56.0725	102.091	29.6226	755.371	714.33	533.151
491	HyS0043.24g	636.65	2.24278	0.180289	6.89328	5.45194e-12	2.0975e-10	223.044	249.98	191.955	949.221	1070.72	1134.98
492	HyS0070.57g	4762.7	2.65199	0.2399	6.88616	5.73182e-12	2.20069e-10	1618.63	873.975	1431.36	6580.89	8313.54	9757.79
493	HyS0021.97g	86302.8	-2.47952	0.215069	-6.87929	6.0151e-12	2.30477e-10	124968	135172	178944	19159.7	29095.5	30477
494	HyS0020.113g	643.006	2.34266	0.195656	6.86236	6.773e-12	2.58992e-10	171.956	261.429	200.249	1115.17	1085.38	1023.85
495	HyS0029.195g	10294.6	2.39827	0.203922	6.85686	7.03922e-12	2.68628e-10	2500.84	3721.07	3625.81	21010.9	15803.2	15105.5
496	HyS0022.288g	8164.45	-2.35725	0.198051	-6.85305	7.22913e-12	2.75319e-10	13010.1	10933.3	17042.5	2695.3	2276.45	3029.1
497	HyS0083.11g	774.921	-2.44693	0.211277	-6.8485	7.46305e-12	2.83656e-10	1224.87	1051.44	1652.94	262.52	216.768	240.979
498	HyS0036.54g	284.982	-2.8813	0.274826	-6.84542	7.62507e-12	2.89232e-10	419.921	581.06	507.139	77.2539	83.3128	41.2037
499	HyS0042.7g	133.351	-3.25392	0.329451	-6.84145	7.83974e-12	2.96779e-10	178.186	285.282	261.864	32.9044	23.1424	18.729
500	HyS0006.299g	76.5917	7.09774	0.891524	6.83968	7.93683e-12	2.99853e-10	1.24606	1.90824	0	128.041	163.54	164.815
501	HyS0010.228g	6055.75	2.33712	0.195684	6.83307	8.31148e-12	3.13381e-10	1993.69	2183.03	1824.75	7563.73	10546.8	12222.5
502	HyS0024.107g	15153.2	-1.88243	0.129226	-6.82863	8.57309e-12	3.22601e-10	24972.2	21569.8	24980.2	6413.5	6688.17	6295.43
503	HyS0056.71g	676.317	-2.24176	0.181978	-6.82365	8.8753e-12	3.33309e-10	1028	1014.23	1306.95	215.309	249.938	243.477
504	HyS0045.10g	161.584	3.38915	0.350382	6.81871	9.18628e-12	3.44303e-10	46.1041	19.0824	20.1434	253.221	273.852	357.099
505	HyS0346.3g	457.177	2.59207	0.233542	6.81706	9.29239e-12	3.47591e-10	134.574	105.907	150.483	605.155	914.127	832.815
506	HyS0013.42g	836.203	-2.3355	0.196045	-6.81219	9.61269e-12	3.58861e-10	1512.71	1249.9	1421.89	221.747	273.852	337.121
507	HyS0011.327g	1779.51	-2.00673	0.147854	-6.80897	9.83003e-12	3.66251e-10	2738.83	2984.49	2824.81	623.754	766.015	739.17
508	HyS0017.250g	18899.9	1.78569	0.115445	6.80578	1.00505e-11	3.73729e-10	8651.37	8334.25	8509.99	28083.2	30087.5	29732.9
509	HyS0008.100g	558.293	2.41447	0.208096	6.7972	1.06673e-11	3.95883e-10	168.218	207.044	152.853	1104.44	800.729	916.471
510	HyS0013.117g	481.206	-2.3815	0.203437	-6.79082	1.11497e-11	4.12976e-10	705.268	727.04	990.58	160.23	154.283	149.832
511	HyS4517.1g	266.454	-2.73211	0.255197	-6.78735	1.14212e-11	4.22206e-10	519.606	429.355	438.415	48.6413	74.0558	88.6504
512	HyS0002.272g	64.7061	4.77712	0.556625	6.78575	1.15483e-11	4.26068e-10	9.96845	1.90824	2.36981	127.326	101.827	144.837
513	HyS0021.29g	56.9356	5.25108	0.626655	6.78376	1.17087e-11	4.31144e-10	0	5.72473	2.36981	112.304	102.598	118.617
514	HyS0011.92g	244.82	2.94119	0.28645	6.77674	1.22921e-11	4.51748e-10	59.8107	76.3297	31.9924	410.59	448.192	442.004
515	HyS0030.142g	6615.89	2.20607	0.178226	6.7671	1.31392e-11	4.81942e-10	2763.75	2368.13	1938.5	9495.07	10944.8	12185.1
516	HyS0002.254g	301.505	3.7949	0.413235	6.76346	1.34738e-11	4.93256e-10	62.3028	49.6143	9.47924	479.26	587.818	620.553
517	HyS0056.25g	105653	-2.17705	0.174254	-6.75478	1.43048e-11	5.22664e-10	165126	140859	213139	39003.2	37975.2	37813.8
518	HyS0072.42g	315.325	2.75732	0.260485	6.74635	1.51609e-11	5.52876e-10	71.0252	65.8344	107.826	596.572	618.675	432.015
519	HyS0046.138g	183.753	2.96879	0.292072	6.74076	1.57558e-11	5.73463e-10	41.1199	26.7154	58.0603	304.008	341.737	330.878
520	HyS0024.79g	157.445	2.69877	0.252408	6.73024	1.6938e-11	6.15305e-10	38.6278	40.0731	47.3962	264.666	269.224	284.68
521	HyS0022.202g	1243.42	-2.01983	0.151788	-6.71879	1.83239e-11	6.64373e-10	1896.5	1920.65	2168.38	537.916	455.135	481.959
522	HyS0060.97g	4415.18	2.36791	0.203802	6.71196	1.92029e-11	6.9491e-10	1232.35	1228.91	1838.97	8599.5	7171.07	6420.29
523	HyS0030.93g	275.31	2.55692	0.232152	6.7065	1.99343e-11	7.19999e-10	99.6845	68.6967	72.2792	479.26	415.021	516.919
524	HyS0029.64g	4727.61	2.65511	0.246887	6.70392	2.02896e-11	7.31432e-10	788.754	1503.7	1592.51	8550.14	7053.05	8877.53
525	HyS0003.290g	66.507	3.86951	0.428778	6.6923	2.19685e-11	7.90449e-10	9.96845	9.54121	5.92452	128.041	115.712	129.854
526	HyS0017.150g	236.714	3.31581	0.346175	6.68972	2.23601e-11	8.03009e-10	74.7634	27.6695	28.4377	487.844	405.764	395.805
527	HyS0039.52g	68.918	-3.57798	0.385672	-6.68438	2.31912e-11	8.31274e-10	125.852	129.76	126.785	13.591	10.0284	7.49159
528	HyS0012.308g	5200.13	2.13145	0.169291	6.68344	2.33395e-11	8.35004e-10	1867.84	2259.36	1668.35	7514.37	8453.94	9436.9
529	HyS0002.131g	137.089	-2.95033	0.292042	-6.67823	2.4184e-11	8.63583e-10	279.117	222.31	228.687	36.481	34.7137	21.2262
530	HyS0006.43g	143.38	3.23428	0.334702	6.67542	2.46528e-11	8.78663e-10	24.9211	34.3484	22.5132	235.338	199.796	343.364
531	HyS0001.650g	124288	4.79903	0.569344	6.67264	2.51239e-11	8.93766e-10	4490.79	6018.6	15349.3	252641	230797	236431
532	HyS0047.149g	22016.1	2.75951	0.263993	6.66498	2.64697e-11	9.39872e-10	6158.01	6196.06	4642.46	22525.9	41954.9	50619.4
533	HyS0014.250g	968.894	2.67477	0.252116	6.64285	3.0767e-11	1.09041e-09	204.353	212.769	370.875	1959.24	1690.17	1375.95
534	HyS0009.130g	1417.61	-2.15844	0.17507	-6.61703	3.66479e-11	1.2964e-09	2186.83	2038.96	2721.73	462.093	529.191	566.863
535	HyS0043.10g	34767.3	-2.23173	0.1863	-6.61153	3.80372e-11	1.34303e-09	68726.2	44088	59174.1	11850.6	13453.5	11311
536	HyS4377.1g	283.396	-2.62718	0.246324	-6.60585	3.95249e-11	1.39296e-09	388.77	580.106	495.29	95.1367	68.6559	72.4187
537	HyS0101.20g	5525.43	-2.66914	0.253277	-6.59018	4.39297e-11	1.54531e-09	13549.6	8576.6	6521.72	1635.21	1235.04	1634.41
538	HyS0061.29g	761.106	2.81621	0.275643	6.58899	4.42826e-11	1.55194e-09	170.71	276.695	118.49	1143.07	1389.32	1468.35
539	HyS0062.12g	7661.8	-2.30783	0.198483	-6.58911	4.42481e-11	1.55194e-09	14353.3	10711.9	13179.7	1949.23	2956.06	2820.58
540	HyS0033.138g	3653.51	2.46697	0.222672	6.58804	4.45685e-11	1.55907e-09	1061.64	852.03	1445.58	6783.32	6870.22	4908.24
541	HyS0055.110g	4441.45	2.48167	0.225398	6.57357	4.91218e-11	1.71518e-09	1513.96	880.654	1654.13	8112.37	7316.87	7170.7
542	HyS0034.101g	676.441	-2.17743	0.179204	-6.57037	5.01913e-11	1.74929e-09	973.17	1056.21	1295.1	241.776	257.653	234.736
543	HyS0039.26g	2730.41	-1.99269	0.151221	-6.5645	5.22094e-11	1.81627e-09	3886.45	4306.9	4899.58	1173.83	1024.44	1091.27
544	HyS0014.4g	1892.77	1.98451	0.150238	6.553	5.63932e-11	1.95462e-09	859.779	703.187	728.716	2973.56	2855.01	3236.37
545	HyS0017.297g	58.2924	5.04775	0.617691	6.55304	5.63786e-11	1.95462e-09	8.7224	0.954121	1.1849	115.881	95.6555	127.357
546	HyS0053.80g	335.27	-2.38722	0.211814	-6.54923	5.78355e-11	2.00094e-09	661.656	496.143	530.837	95.852	117.255	109.877
547	HyS0004.418g	13833.8	2.36152	0.20811	6.54232	6.05716e-11	2.09177e-09	4878.31	3244.01	5399.61	19737.7	24443.1	25300.3
548	HyS0006.254g	6287.54	-2.32539	0.202613	-6.54147	6.09155e-11	2.09981e-09	13593.2	8674.87	9183.01	1907.03	2380.59	1986.52
549	HyS0010.265g	258.372	2.52523	0.23324	6.5393	6.18082e-11	2.1267e-09	56.0725	85.8709	86.498	412.021	442.792	466.976
550	HyS0006.42g	79.0828	3.50153	0.383166	6.52858	6.63979e-11	2.28046e-09	9.96845	16.2201	11.849	165.953	131.912	138.594
551	HyS0080.41g	99.2018	3.18728	0.335879	6.51211	7.41014e-11	2.54043e-09	22.429	21.9448	14.2189	176.682	158.911	201.024
552	HyS0005.224g	4829.24	2.18188	0.181503	6.51166	7.43233e-11	2.54342e-09	1351.97	2080.94	1797.5	7425.67	7978.74	8340.63
553	HyS0032.160g	465.3	-2.36646	0.209902	-6.51002	7.51415e-11	2.56677e-09	687.823	749.939	898.158	125.18	149.655	181.047
554	HyS0031.47g	4332.55	1.92208	0.141757	6.50467	7.78627e-11	2.65492e-09	1875.32	1608.65	1944.43	6816.22	6461.37	7289.31
555	HyS0124.10g	20805.9	2.2849	0.197624	6.50173	7.94024e-11	2.70254e-09	5929.98	7281.85	8043.13	42320.8	34010.1	27249.4
556	HyS0049.97g	71.2838	3.90693	0.447161	6.50085	7.98661e-11	2.71344e-09	7.47634	9.54121	9.47924	98.7133	132.683	169.809
557	HyS0082.27g	575.082	2.79129	0.275588	6.49986	8.03952e-11	2.72651e-09	94.7003	215.631	123.23	946.36	1121.64	948.934
558	HyS0085.6g	1116.94	-2.80486	0.277746	-6.49825	8.12617e-11	2.75096e-09	1892.76	2103.84	1867.41	420.604	173.568	243.477
559	HyS0024.159g	3311.26	-1.92273	0.142257	-6.4864	8.79126e-11	2.97079e-09	5098.86	4732.44	5890.16	1399.15	1368.49	1378.45
560	HyS0884.1g	967.925	-2.40366	0.217219	-6.46194	1.03368e-10	3.48681e-09	1923.91	1145.9	1815.27	307.585	313.966	300.912
561	HyS0022.256g	837.374	-2.55952	0.241401	-6.4603	1.04497e-10	3.51862e-09	1629.84	1024.73	1639.91	185.266	272.309	272.194
562	HyS0022.309g	320.313	-2.93825	0.300128	-6.4581	1.06023e-10	3.56366e-09	610.568	344.438	744.12	64.3782	70.9702	87.4018
563	HyS0098.34g	649.764	-2.22286	0.189618	-6.44909	1.12526e-10	3.77552e-09	980.646	986.561	1241.78	229.616	199.025	260.957
564	HyS0003.315g	111.128	-3.10527	0.326828	-6.44152	1.18284e-10	3.96167e-09	254.196	169.834	172.996	19.3135	25.4567	24.972
565	HyS0007.104g	1114.31	-2.07893	0.167574	-6.43854	1.20628e-10	4.03305e-09	1994.94	1885.34	1527.34	437.057	446.649	394.557
566	HyS0013.285g	435.202	2.72203	0.267565	6.43592	1.2273e-10	4.09606e-09	159.495	106.862	78.2037	835.486	823.1	608.067
567	HyS0052.117g	5965.71	-1.87823	0.136833	-6.41829	1.37813e-10	4.59133e-09	8393.44	9947.67	9796.79	2523.63	2440.76	2691.98
568	HyS0052.93g	440.502	-2.1958	0.186568	-6.40945	1.46049e-10	4.85715e-09	798.722	659.298	713.313	159.515	173.568	138.594
569	HyS0050.49g	4721.41	2.02402	0.15986	6.40578	1.49605e-10	4.96669e-09	1948.83	1726.01	1917.18	7133.11	8902.13	6701.22
570	HyS0040.202g	104.929	2.98069	0.309355	6.40265	1.52704e-10	5.06067e-09	19.9369	25.7613	24.883	191.704	197.482	169.809
571	HyS0052.58g	33902.8	2.12634	0.176249	6.39059	1.65249e-10	5.4668e-09	15038.7	9824.59	13047	53538.4	56206.1	55762.4
572	HyS0010.326g	1250.71	1.94791	0.1484	6.38756	1.68559e-10	5.56657e-09	529.574	496.143	518.988	1783.99	2076.65	2098.89
573	HyS0008.114g	303.646	-2.55715	0.243869	-6.38519	1.71182e-10	5.64332e-09	494.684	478.015	586.528	115.881	75.5987	71.1701
574	HyS0049.85g	59.3211	6.72991	0.90064	6.36205	1.99084e-10	6.55175e-09	0	1.90824	1.1849	104.436	127.283	121.114
575	HyS0003.450g	965.86	2.28159	0.201528	6.35939	2.02563e-10	6.65464e-09	237.997	365.428	383.909	1538.64	1622.29	1646.9
576	HyS0030.13g	1464.24	-2.25589	0.19866	-6.32182	2.58498e-10	8.47748e-09	2813.6	2549.41	1899.4	499.289	438.164	585.592
577	HyS0183.4g	7480.15	1.93351	0.147718	6.31955	2.62318e-10	8.58785e-09	3264.67	2783.17	3264.41	11088.8	11194.8	13285.1
578	HyS0053.104g	112.616	-3.32409	0.367821	-6.31854	2.64048e-10	8.62953e-09	244.227	212.769	158.777	18.5982	30.0852	11.2374
579	HyS0060.89g	3034.53	2.21457	0.192288	6.31643	2.67674e-10	8.73291e-09	1369.42	838.673	1021.39	5084.45	4920.08	4973.16
580	HyS0003.303g	1089.68	2.79317	0.284168	6.31023	2.78619e-10	9.07432e-09	153.265	319.631	350.732	2254.67	1970.19	1489.58
581	HyS0028.162g	1581.86	-2.09594	0.173924	-6.30126	2.95231e-10	9.58232e-09	3082.74	2171.58	2438.53	610.878	605.561	581.847
582	HyS0051.177g	113.215	3.14123	0.33981	6.30127	2.95209e-10	9.58232e-09	14.9527	29.5778	23.6981	167.383	205.196	238.482
583	HyS0026.155g	3529.59	2.50942	0.24045	6.27747	3.44116e-10	1.11498e-08	702.776	980.837	1479.95	5775.44	6041.72	6196.79
584	HyS0014.189g	117.192	2.79962	0.286821	6.27435	3.51093e-10	1.13564e-08	32.3975	26.7154	29.6226	208.156	215.225	191.035
585	HyS0037.134g	4481.91	2.26457	0.2017	6.26957	3.62037e-10	1.16904e-08	1354.46	1232.72	2046.33	7557.29	7406.35	7294.31
586	HyS0080.32g	49.1273	4.40572	0.543595	6.26519	3.72381e-10	1.20039e-08	3.73817	5.72473	3.55471	87.2683	93.3412	101.136
587	HyS0049.40g	4822.86	4.72441	0.59546	6.25468	3.98341e-10	1.28189e-08	563.218	348.254	143.373	7169.59	7184.19	13528.6
588	HyS0013.182g	591.9	-3.11018	0.337618	-6.25019	4.09944e-10	1.31698e-08	524.59	1480.8	1176.61	138.056	90.2555	141.092
589	HyS0068.54g	45.9577	8.79491	1.24803	6.24576	4.21736e-10	1.35256e-08	0	0	0	67.2395	94.884	113.622
590	HyS0005.92g	764.147	2.09527	0.175465	6.24212	4.31682e-10	1.38211e-08	299.054	324.401	245.275	1346.94	1155.58	1213.64
591	HyS0021.116g	3845.67	-2.22026	0.196059	-6.22392	4.84872e-10	1.54978e-08	5063.97	5800.1	8132	1286.85	1331.46	1459.61
592	HyS0037.10g	48.9723	8.88355	1.26773	6.21863	5.01524e-10	1.6003e-08	0	0	0	62.2323	81.77	149.832
593	HyS0035.133g	14946.8	-2.74427	0.280519	-6.21802	5.03479e-10	1.60383e-08	26457.5	24074.4	27501.6	2030.78	5234.05	4382.58
594	HyS0022.237g	3468.06	2.04681	0.168625	6.20792	5.36918e-10	1.70747e-08	1432.97	1087.7	1535.64	5281.16	5575.02	5895.88
595	HyS0035.144g	416.915	2.16149	0.187335	6.20005	5.64451e-10	1.79201e-08	174.448	129.76	154.038	671.68	687.331	684.232
596	HyS0024.116g	607.575	2.30795	0.211062	6.19701	5.75449e-10	1.82386e-08	164.479	231.851	215.653	1115.89	1098.49	819.08
597	HyS0055.130g	494.914	2.25868	0.203281	6.19182	5.94725e-10	1.8818e-08	180.678	187.008	144.558	783.984	714.33	958.923
598	HyS0005.83g	1640.58	2.59628	0.257967	6.18792	6.09627e-10	1.92573e-08	466.025	485.648	445.524	3982.87	2662.92	1800.48
599	HyS0022.216g	44.2998	8.74485	1.25275	6.18226	6.31899e-10	1.99275e-08	0	0	0	103.72	60.9418	101.136
600	HyS0030.102g	3138.51	-1.99334	0.16085	-6.1756	6.59106e-10	2.07509e-08	4781.12	4893.69	5372.36	1096.58	1206.49	1480.84
601	HyS0004.213g	4638.59	2.11617	0.180956	6.16815	6.90929e-10	2.17166e-08	2007.4	1891.07	1317.61	7661.01	7512.81	7441.64
602	HyS0031.113g	119.317	2.74179	0.282745	6.16027	7.26219e-10	2.27878e-08	31.1514	33.3942	28.4377	222.463	204.425	196.03
603	HyS0024.213g	18840.8	-2.89419	0.30773	-6.15536	7.49078e-10	2.34661e-08	43717.9	16196.2	39727.5	3486.44	5243.31	4673.5
604	HyS0021.245g	424.046	-2.07122	0.174038	-6.15508	7.50388e-10	2.34682e-08	718.975	625.904	710.943	160.946	168.94	158.572
605	HyS0016.9g	6455.61	1.87325	0.141962	6.15129	7.68545e-10	2.39964e-08	2660.33	2778.4	2867.47	11437.2	9819.34	9170.95
606	HyS0018.207g	313.81	-2.39262	0.226904	-6.1375	8.3829e-10	2.61308e-08	564.464	438.896	577.049	80.8304	107.998	113.622
607	HyS0011.148g	976.337	2.62877	0.265641	6.13148	8.70671e-10	2.70955e-08	355.126	196.549	265.419	2174.55	1647.74	1218.63
608	HyS0023.162g	3033.66	-2.77457	0.289985	-6.11953	9.38544e-10	2.91485e-08	3070.28	6633.05	6179.28	731.051	1015.18	573.106
609	HyS0036.80g	454.979	-2.14169	0.186572	-6.11932	9.39728e-10	2.91485e-08	842.334	712.729	671.841	183.836	164.311	154.826
610	HyS0015.186g	1776.47	2.03254	0.168859	6.11478	9.66877e-10	2.99415e-08	713.99	608.729	771.373	2491.44	2868.12	3205.15
611	HyS0101.21g	58.4465	3.9285	0.478947	6.11447	9.68799e-10	2.99519e-08	9.96845	2.86236	9.47924	107.297	114.941	106.131
612	HyS0052.121g	106.673	-2.81149	0.296303	-6.11366	9.73733e-10	3.00553e-08	179.432	194.641	184.845	25.036	22.371	33.7121
613	HyS0001.695g	436.907	-2.58259	0.258903	-6.11265	9.79905e-10	3.01964e-08	751.372	707.004	785.592	77.2539	140.398	159.821
614	HyS0017.57g	338.887	2.32165	0.216568	6.10272	1.0428e-09	3.20823e-08	107.161	96.3662	136.264	636.629	513.762	543.14
615	HyS0083.28g	80.2081	3.74996	0.451212	6.09461	1.09707e-09	3.3697e-08	4.98423	20.0365	7.10943	143.063	134.998	171.058
616	HyS0012.254g	1465.83	-2.20227	0.197496	-6.08756	1.14647e-09	3.51572e-08	2758.77	1897.75	2566.5	451.363	513.762	606.818
617	HyS0012.117g	3990.21	-2.58487	0.260542	-6.08296	1.17982e-09	3.61211e-08	6955.49	6165.53	7397.36	651.651	1335.32	1435.89
618	HyS0021.184g	403.007	2.51206	0.248738	6.0789	1.21007e-09	3.69873e-08	161.987	83.0085	117.306	626.615	743.644	685.48
619	HyS0003.527g	519.873	-2.6653	0.274795	-6.06015	1.35994e-09	4.15013e-08	1247.3	580.106	867.35	128.041	156.597	139.843
620	HyS0047.118g	5975.24	-1.87814	0.144973	-6.05724	1.38474e-09	4.219e-08	9361.62	8820.85	10005.3	2795.45	2628.21	2239.98
621	HyS0015.5g	1183.93	-2.00304	0.165866	-6.0473	1.47295e-09	4.48051e-08	2054.75	1738.41	1894.66	542.923	452.049	420.777
622	HyS0019.269g	27705.8	-2.56166	0.258857	-6.03291	1.61038e-09	4.89067e-08	61425.6	31348.6	49379.7	5965.72	7998.8	10116.1
623	HyS0001.397g	2337.65	-2.31266	0.217748	-6.02836	1.65632e-09	5.02214e-08	4362.44	2863.32	4449.32	625.184	894.07	831.566
624	HyS0044.154g	1537.91	-1.88296	0.146563	-6.02444	1.69697e-09	5.13714e-08	2262.84	2428.24	2568.87	718.175	606.332	643.028
625	HyS0014.235g	301.909	2.56685	0.260128	6.02337	1.70818e-09	5.16282e-08	80.9937	117.357	61.615	475.684	485.22	590.587
626	HyS0038.104g	5297.95	2.25032	0.207616	6.02228	1.71979e-09	5.1896e-08	2028.58	2144.86	1346.05	7319.81	9128.15	9820.22
627	HyS0060.30g	224.09	-2.64184	0.273072	-6.0125	1.82689e-09	5.50399e-08	493.438	298.64	367.32	53.6485	74.0558	57.4355
628	HyS0015.281g	59.4443	-3.98149	0.497145	-5.99723	2.00716e-09	6.03745e-08	115.883	96.3662	124.415	12.8756	4.62849	2.4972
629	HyS0090.20g	651.741	-2.14092	0.19052	-5.98847	2.11818e-09	6.36128e-08	1175.03	1154.49	857.871	223.178	257.653	242.228
630	HyS0090.25g	1575.52	1.95886	0.160194	5.98561	2.15585e-09	6.46413e-08	725.205	568.656	642.218	2732.5	2480.87	2303.66
631	HyS0020.247g	1709.72	-1.81891	0.136851	-5.98391	2.17847e-09	6.52159e-08	2584.32	2843.28	2564.13	711.022	781.443	774.131
632	HyS0020.41g	6411.89	1.9673	0.161706	5.98185	2.20613e-09	6.59394e-08	3003	2350	2482.38	9752.59	9316.38	11567
633	HyS0006.309g	4843.33	-2.04482	0.174836	-5.97602	2.28661e-09	6.82371e-08	6726.21	8217.85	8446	1562.96	2165.36	1941.57
634	HyS0026.30g	619.418	1.97135	0.162617	5.9732	2.32642e-09	6.93156e-08	229.274	246.163	279.638	983.556	972.754	1005.12
635	HyS0410.4g	107.545	3.0075	0.336336	5.96874	2.39087e-09	7.11237e-08	24.9211	31.486	14.2189	172.391	197.482	204.77
636	HyS0075.14g	2499.45	2.28283	0.214968	5.96753	2.40869e-09	7.15412e-08	874.732	782.379	900.528	5457.13	3887.93	3094.03
637	HyS0048.94g	203.07	3.00183	0.335685	5.9634	2.47037e-09	7.32579e-08	72.2713	41.0272	22.5132	363.379	373.365	345.862
638	HyS0007.347g	3977.74	2.00379	0.168385	5.96125	2.50319e-09	7.41149e-08	1548.85	1594.34	1620.95	7512.94	6382.69	5206.65
639	HyS0065.33g	238.514	-3.08678	0.350083	-5.96079	2.51014e-09	7.42043e-08	580.662	291.961	409.977	70.1007	50.9134	27.4691
640	HyS0015.118g	581.388	-1.99502	0.167117	-5.95402	2.61637e-09	7.72237e-08	882.208	981.791	925.411	258.944	215.225	224.748
641	HyS0101.24g	853.543	-2.20484	0.2031	-5.93225	2.98802e-09	8.80558e-08	1165.06	1403.51	1642.28	353.365	308.566	248.471
642	HyS0021.280g	43.2089	-4.84611	0.648576	-5.93008	3.02794e-09	8.90931e-08	120.867	47.7061	81.7584	2.86125	2.31424	3.74579
643	HyS0004.499g	97.1529	-3.28571	0.385794	-5.92468	3.12908e-09	9.19259e-08	152.019	218.494	156.407	10.0144	18.514	27.4691
644	HyS0010.42g	1022.34	2.28723	0.217364	5.92198	3.1809e-09	9.33032e-08	396.246	406.456	239.351	1673.83	1575.23	1842.93
645	HyS0036.135g	385.535	-2.25081	0.21137	-5.91762	3.26639e-09	9.56622e-08	514.621	703.187	691.984	123.034	128.055	152.329
646	HyS0024.182g	117.766	3.88782	0.488168	5.91563	3.30614e-09	9.66765e-08	27.4132	16.2201	1.1849	215.309	206.739	239.731
647	HyS0005.97g	133.872	3.12293	0.359253	5.90928	3.43597e-09	1.00318e-07	19.9369	44.8437	16.5887	263.235	221.396	237.234
648	HyS0004.387g	179.1	2.4257	0.241968	5.89211	3.81293e-09	1.11152e-07	46.1041	64.8802	56.8754	296.855	313.966	295.918
649	HyS0003.205g	127.493	-2.74648	0.296585	-5.88862	3.89435e-09	1.13176e-07	245.473	213.723	204.989	23.6054	34.7137	42.4523
650	HyS0041.33g	42.2193	5.19564	0.712491	5.88869	3.89269e-09	1.13176e-07	3.73817	1.90824	1.1849	85.8376	63.256	97.3906
651	HyS0063.90g	81.5421	3.0517	0.348434	5.88835	3.90062e-09	1.13184e-07	19.9369	16.2201	16.5887	139.486	133.455	163.566
652	HyS0007.216g	768.931	2.16612	0.198407	5.87741	4.16741e-09	1.2074e-07	358.864	235.668	247.645	1309.74	1218.06	1243.6
653	HyS0017.56g	167.79	-2.5347	0.26118	-5.87602	4.20253e-09	1.21571e-07	311.514	234.714	311.63	41.4882	52.4562	54.9383
654	HyS0054.81g	2151.27	-2.01735	0.173439	-5.86576	4.47075e-09	1.29132e-07	3057.82	3110.44	4181.53	799.721	851.642	906.482
655	HyS0001.479g	387.82	-2.26728	0.216446	-5.85494	4.77169e-09	1.37614e-07	639.227	729.903	555.72	138.771	107.227	156.075
656	HyS0045.84g	102.28	2.9807	0.33894	5.84381	5.10215e-09	1.4692e-07	27.4132	15.2659	27.2528	185.266	203.654	154.826
657	HyS0022.21g	35.2318	-5.90933	0.840831	-5.83867	5.26194e-09	1.51291e-07	78.5016	62.972	66.3547	0	2.31424	1.2486
658	HyS0028.242g	1264.06	-2.01226	0.173975	-5.81845	5.93946e-09	1.70511e-07	1825.47	2088.57	2161.27	414.882	532.276	561.869
659	HyS0132.10g	4432.16	-1.99936	0.17193	-5.81259	6.15152e-09	1.76331e-07	7249.56	5668.43	8354.76	1733.92	1802.03	1784.25
660	HyS0001.592g	620.376	-1.96051	0.165458	-5.80517	6.43005e-09	1.84036e-07	1046.69	947.442	966.882	272.535	225.253	263.454
661	HyS0036.86g	36.2072	8.44747	1.28345	5.80267	6.52655e-09	1.86515e-07	0	0	0	45.0648	64.7989	107.379
662	HyS0040.201g	90.9561	3.18284	0.376406	5.79915	6.66501e-09	1.90184e-07	8.7224	19.0824	26.0679	155.938	183.597	152.329
663	HyS0036.101g	60.8359	7.36925	1.10244	5.77744	7.58464e-09	2.15864e-07	0	1.90824	0	171.675	100.284	91.1476
664	HyS0076.2g	3132.33	1.88657	0.153456	5.77737	7.58779e-09	2.15864e-07	1264.75	1318.6	1418.33	5550.83	4962.51	4278.94
665	HyS0041.89g	12669	2.00077	0.173254	5.77629	7.63641e-09	2.1692e-07	4499.51	5668.43	5026.37	16612.4	20979.4	23227.7
666	HyS0029.154g	303.284	-2.6026	0.277547	-5.77416	7.7337e-09	2.19354e-07	442.35	659.298	462.113	116.596	69.4273	69.9215
667	HyS0002.293g	105.251	-2.78591	0.311069	-5.7412	9.40099e-09	2.65989e-07	176.94	183.191	191.955	21.4594	35.4851	22.4748
668	HyS0025.231g	105.501	2.78463	0.310851	5.74111	9.40606e-09	2.65989e-07	21.183	32.4401	26.0679	183.12	202.882	167.312
669	HyS0007.275g	208.002	2.89957	0.331011	5.73867	9.5421e-09	2.69432e-07	49.8423	71.5591	24.883	309.016	375.679	417.032
670	HyS0070.41g	8799.68	-1.94907	0.165388	-5.73842	9.55639e-09	2.69433e-07	15457.3	11216.6	15263.9	3508.61	3809.25	3542.27
671	HyS0003.76g	2203.8	-2.51726	0.264985	-5.72582	1.02933e-08	2.89778e-07	5662.08	2889.08	2705.14	620.892	652.617	692.972
672	HyS0040.124g	85.0506	3.72284	0.475831	5.72228	1.05101e-08	2.9544e-07	6.23028	9.54121	20.1434	96.5673	164.311	213.51
673	HyS0042.35g	570.262	-1.94489	0.165155	-5.72121	1.05766e-08	2.96867e-07	854.795	885.425	976.362	223.178	254.567	227.245
674	HyS0022.34g	33.3995	-5.87509	0.8524	-5.71926	1.06992e-08	2.99863e-07	54.8265	71.5591	71.0943	2.14594	0.771415	0
675	HyS0019.275g	276.072	2.82472	0.319124	5.71791	1.0784e-08	3.01793e-07	74.7634	41.0272	90.0528	336.197	576.247	538.146
676	HyS0021.141g	1977.13	-1.90582	0.158733	-5.7066	1.15257e-08	3.22071e-07	2929.48	3080.86	3355.65	964.958	771.415	760.396
677	HyS0013.212g	1726.65	-1.95706	0.167783	-5.70418	1.16902e-08	3.26186e-07	2888.36	2293.71	3058.24	746.788	729.759	643.028
678	HyS0064.38g	648.237	2.01911	0.178793	5.69994	1.19852e-08	3.33923e-07	250.457	281.466	236.981	922.755	1176.41	1021.35
679	HyS0056.129g	43.0699	-4.42379	0.601806	-5.68919	1.27646e-08	3.55115e-07	84.7318	70.605	92.4226	7.86845	1.54283	1.2486
680	HyS0034.215g	4099.92	2.43386	0.25243	5.68023	1.34512e-08	3.73667e-07	880.962	1359.62	1600.81	9145.29	5890.52	5722.32
681	HyS0048.105g	12361.2	2.64887	0.290585	5.67429	1.39263e-08	3.86296e-07	2139.48	2658.18	5401.98	19047.4	21007.2	23913.1
682	HyS0016.206g	11906.5	-1.99946	0.176197	-5.67242	1.40793e-08	3.89968e-07	20690.8	15947.2	20509.5	4066.56	5544.16	4680.99
683	HyS0086.31g	52.0405	-3.59748	0.458311	-5.66752	1.44882e-08	4.00705e-07	119.621	79.1921	88.8679	7.15314	6.17132	11.2374
684	HyS0083.33g	365.132	-2.1135	0.196601	-5.66376	1.48088e-08	4.08975e-07	591.877	520.95	668.286	143.063	144.255	122.363
685	HyS0049.94g	1228.07	-2.1381	0.201052	-5.66074	1.50723e-08	4.15643e-07	2060.98	1797.56	2142.31	355.511	438.935	573.106
686	HyS0017.274g	8223.11	1.76339	0.134903	5.65878	1.52456e-08	4.1981e-07	3886.45	3555.06	3784.59	11917.8	12130.5	14064.2
687	HyS0019.103g	89.7342	-2.74763	0.308961	-5.65647	1.54519e-08	4.24871e-07	152.019	159.338	156.407	20.0288	23.1424	27.4691
688	HyS0001.195g	804.954	1.94529	0.16735	5.6486	1.61763e-08	4.44142e-07	386.278	313.906	296.226	1321.18	1227.32	1284.81
689	HyS0033.46g	1185.9	2.22244	0.216556	5.64491	1.65266e-08	4.53102e-07	519.606	290.053	447.894	1952.09	1866.82	2038.96
690	HyS0005.338g	1671.36	-2.25991	0.223571	-5.63539	1.74666e-08	4.78178e-07	2737.59	2326.15	3231.24	410.59	695.816	626.796
691	HyS0164.1g	2890.9	1.81796	0.145258	5.63108	1.7908e-08	4.89554e-07	1435.46	1165.94	1232.3	4615.2	4224.27	4672.25
692	HyS0016.292g	3873.1	-1.67852	0.120565	-5.62781	1.82508e-08	4.98204e-07	5708.18	5878.34	6121.22	1876.98	1852.17	1801.73
693	HyS0024.87g	1299.54	-2.06944	0.190195	-5.62283	1.87859e-08	5.12073e-07	2356.29	1904.43	2034.48	391.277	553.876	556.875
694	HyS0050.36g	51.4746	3.59108	0.461127	5.61902	1.92044e-08	5.22724e-07	9.96845	5.72473	8.29433	92.9908	89.4841	102.385
695	HyS0048.37g	1033.15	-2.16076	0.206867	-5.61115	2.0099e-08	5.46288e-07	1461.62	2135.32	1469.28	345.497	435.078	352.105
696	HyS0032.215g	44.4588	-6.66753	1.01018	-5.6104	2.01854e-08	5.47847e-07	114.637	122.128	27.2528	0.715314	0.771415	1.2486
697	HyS0014.34g	175.475	3.18022	0.389485	5.59769	2.17228e-08	5.87885e-07	42.3659	19.0824	43.8415	185.266	334.023	428.269
698	HyS0095.39g	30.7362	-5.42072	0.789712	-5.59789	2.16978e-08	5.87885e-07	62.3028	54.3849	63.9849	1.43063	2.31424	0
699	HyS0019.178g	1140.85	2.10794	0.198312	5.58686	2.31218e-08	6.2483e-07	543.281	338.713	408.792	1983.56	1740.31	1830.44
700	HyS0411.2g	95.7004	2.8248	0.326637	5.58661	2.31541e-08	6.2483e-07	17.4448	24.8072	28.4377	173.106	148.112	182.295
701	HyS0077.5g	6721.62	-4.70516	0.663738	-5.58227	2.37402e-08	6.39733e-07	11548.5	9676.7	17616	894.857	186.682	407.043
702	HyS0022.29g	31901.3	4.02747	0.542413	5.58149	2.38468e-08	6.41691e-07	1188.74	5365.98	4503.82	44654.9	75597.1	60097.5
703	HyS0010.423g	765.513	2.25576	0.225143	5.57761	2.43841e-08	6.55214e-07	353.88	231.851	210.913	1373.4	1333.01	1090.03
704	HyS0008.141g	53.0144	7.16813	1.10768	5.56853	2.56903e-08	6.89333e-07	0	1.90824	0	145.209	74.8273	96.142
705	HyS0012.262g	4162.93	-1.98805	0.177583	-5.56386	2.63873e-08	7.07029e-07	6260.19	6310.56	7374.85	1351.23	1701.74	1979.03
706	HyS0002.330g	2603.19	-1.9853	0.177409	-5.55382	2.79499e-08	7.47838e-07	4470.85	3445.33	4554.77	946.36	1214.21	987.641
707	HyS0028.243g	36.9137	-4.98282	0.718343	-5.54446	2.9486e-08	7.87823e-07	51.0883	52.4767	111.381	1.43063	3.85707	1.2486
708	HyS0004.49g	1786.38	-2.03329	0.186502	-5.54035	3.01874e-08	8.05424e-07	2908.3	2890.99	2812.96	531.478	815.386	759.147
709	HyS0048.52g	3250.05	-1.82312	0.149152	-5.51869	3.41545e-08	9.09983e-07	5189.83	4590.28	5420.94	1318.32	1377.75	1603.2
710	HyS0029.122g	1629.32	2.4159	0.256652	5.5168	3.45233e-08	9.18515e-07	412.445	729.903	398.128	2454.96	2370.56	3409.92
711	HyS0005.294g	59.4679	3.71617	0.492445	5.51569	3.47419e-08	9.23029e-07	1.24606	10.4953	13.034	99.4286	116.484	116.12
712	HyS0012.30g	290.574	5.85696	0.881818	5.5079	3.63145e-08	9.63455e-07	3.73817	22.8989	2.36981	476.399	560.047	677.989
713	HyS1546.1g	711.163	-2.12048	0.203644	-5.50216	3.75159e-08	9.93935e-07	1244.81	1317.64	905.267	230.331	279.252	289.675
714	HyS0006.249g	2292.19	2.52138	0.276796	5.4964	3.8762e-08	1.02551e-06	869.747	483.739	688.43	5063.71	4154.07	2493.45
715	HyS0022.56g	2412.89	-1.93804	0.170846	-5.49055	4.00689e-08	1.0586e-06	3364.35	4224.85	3888.86	844.785	1018.27	1136.22
716	HyS0059.105g	203.948	-2.95472	0.356268	-5.48666	4.09597e-08	1.08063e-06	281.609	309.135	494.105	70.8161	29.3138	38.7065
717	HyS0295.3g	36.2357	4.98298	0.726734	5.48066	4.23745e-08	1.11639e-06	0	1.90824	4.73962	75.8233	72.513	62.4299
718	HyS0003.5g	1479.12	-2.6448	0.300202	-5.47897	4.27802e-08	1.12551e-06	2043.53	2934.88	2669.59	221.032	408.85	596.83
719	HyS0006.333g	140.569	3.63268	0.480599	5.47791	4.30378e-08	1.13072e-06	2.49211	33.3942	26.0679	206.726	290.052	284.68
720	HyS0037.141g	3654.8	-2.06338	0.194729	-5.46083	4.73901e-08	1.24333e-06	5143.72	5423.23	7130.76	1698.87	1336.09	1196.16
721	HyS0005.143g	3830.95	-1.70924	0.13012	-5.45065	5.01849e-08	1.31483e-06	6119.38	5745.72	5734.94	1723.19	1717.17	1945.32
722	HyS0076.66g	116.668	-2.47478	0.270916	-5.44368	5.2191e-08	1.36532e-06	194.385	213.723	184.845	37.1963	32.3994	37.4579
723	HyS0076.79g	110.81	-2.90544	0.350042	-5.44346	5.22567e-08	1.36532e-06	186.908	137.393	261.864	27.8972	20.8282	29.9663
724	HyS0011.162g	1567.35	1.92724	0.170456	5.43972	5.33639e-08	1.39233e-06	524.59	727.995	703.833	2575.84	2365.93	2505.94
725	HyS0031.7g	323.593	-2.30291	0.239706	-5.43547	5.4653e-08	1.42203e-06	588.139	431.263	594.822	85.8376	130.369	111.125
726	HyS2658.1g	536.406	-1.95747	0.176151	-5.43548	5.46493e-08	1.42203e-06	833.612	778.563	949.109	234.623	225.253	197.278
727	HyS0030.69g	46.1186	6.95844	1.09693	5.43194	5.57449e-08	1.44845e-06	0	1.90824	0	73.6773	98.7411	102.385
728	HyS0022.289g	5216.84	-2.14865	0.212154	-5.41421	6.15602e-08	1.59735e-06	8119.3	6976.53	10442.6	1879.84	1520.46	2362.35
729	HyS0010.223g	5143.26	1.90325	0.166969	5.40968	6.31366e-08	1.63601e-06	2118.3	1961.67	2431.42	9192.5	8315.85	6839.82
730	HyS0009.197g	888.342	1.96052	0.177624	5.40761	6.38701e-08	1.65275e-06	392.508	297.686	400.498	1328.34	1377.75	1533.28
731	HyS0023.19g	95.226	-3.00623	0.37121	-5.40457	6.49631e-08	1.67873e-06	170.71	116.403	220.392	15.7369	23.1424	24.972
732	HyS0207.2g	86.0281	-2.79704	0.33253	-5.40415	6.51152e-08	1.68036e-06	168.218	164.109	118.49	20.0288	21.5996	23.7234
733	HyS0090.36g	495.286	-2.26039	0.23344	-5.39922	6.69331e-08	1.72492e-06	910.867	581.06	966.882	155.938	185.911	171.058
734	HyS0023.167g	709.002	-2.95893	0.362881	-5.39828	6.72842e-08	1.73161e-06	631.751	1629.64	1509.57	163.092	227.567	92.3962
735	HyS0050.31g	45.9075	6.93765	1.10132	5.39138	6.99177e-08	1.79693e-06	0	0.954121	1.1849	65.0935	93.3412	114.871
736	HyS4099.1g	1686.45	-1.90712	0.168275	-5.39068	7.01905e-08	1.80149e-06	2610.49	2319.47	3057.05	638.06	712.016	781.622
737	HyS0005.176g	12173.5	1.82623	0.153328	5.38865	7.0989e-08	1.81951e-06	4746.23	5604.51	5715.98	21199.8	19006.9	16767.4
738	HyS0056.41g	171.934	-2.44651	0.268852	-5.38031	7.43566e-08	1.90325e-06	314.006	247.117	310.445	40.7729	65.5703	53.6897
739	HyS0052.41g	1854.15	1.99866	0.185719	5.37725	7.56304e-08	1.93323e-06	902.145	720.362	604.301	2884.86	2716.92	3296.3
740	HyS0101.22g	14563.6	-1.8159	0.151881	-5.372	7.78678e-08	1.98773e-06	21116.9	22051.7	24887.7	7076.6	6695.11	5553.76
741	HyS0068.73g	33520.3	-2.12029	0.208629	-5.36978	7.88341e-08	2.00968e-06	40130.5	52729.5	70654.7	13778.4	12314.1	11514.6
742	HyS0002.190g	1919.04	-1.8658	0.161334	-5.36655	8.02583e-08	2.04323e-06	2611.73	2946.33	3476.51	772.539	859.356	847.798
743	HyS0095.27g	20827.9	-2.80888	0.337382	-5.36151	8.25296e-08	2.09823e-06	44233.8	14796.5	50330	4707.48	4893.86	6005.75
744	HyS0033.215g	288.207	2.67496	0.312776	5.35513	8.54952e-08	2.1707e-06	77.2555	111.632	43.8415	411.305	482.134	603.073
745	HyS0018.178g	70.5825	-3.81379	0.526478	-5.34456	9.06378e-08	2.29819e-06	94.7003	199.411	99.532	5.72251	5.3999	18.729
746	HyS2082.2g	10380.2	2.5634	0.292645	5.34229	9.17792e-08	2.32401e-06	1743.23	2693.48	4574.92	14677.5	17582.9	21008.9
747	HyS0022.260g	934.612	2.03175	0.19331	5.33731	9.43346e-08	2.38233e-06	391.262	364.474	347.177	1797.58	1513.52	1193.66
748	HyS0025.234g	39.0066	5.66461	0.873963	5.33732	9.43329e-08	2.38233e-06	3.73817	0.954121	0	44.3494	76.3701	108.628
749	HyS0012.137g	59.399	-3.1182	0.397216	-5.33262	9.68072e-08	2.44151e-06	102.177	98.2745	118.49	8.58376	13.8855	14.9832
750	HyS0021.215g	223.303	-2.91233	0.358665	-5.3318	9.72444e-08	2.44926e-06	480.978	420.767	278.453	28.6125	48.5991	82.4074
751	HyS0024.28g	185.271	2.36096	0.255513	5.32637	1.00197e-07	2.52027e-06	52.3344	69.6509	58.0603	273.965	289.281	368.336
752	HyS0020.276g	5233.36	-2.00904	0.189932	-5.31264	1.08048e-07	2.71412e-06	9494.95	7189.3	8464.96	1630.92	2213.96	2406.05
753	HyS0024.157g	1150.6	2.04274	0.196298	5.31201	1.08423e-07	2.71994e-06	548.265	349.208	452.634	2000.73	1678.6	1874.15
754	HyS0023.50g	936.928	-1.98612	0.185731	-5.30942	1.09976e-07	2.75523e-06	1662.24	1209.83	1618.58	409.159	383.393	338.37
755	HyS0005.153g	10512.6	-2.66213	0.313123	-5.30826	1.10679e-07	2.76917e-06	22977.3	10838.8	20652.9	1648.8	3658.82	3298.8
756	HyS0062.7g	510.829	-2.01807	0.191856	-5.30645	1.11783e-07	2.79309e-06	955.725	741.352	763.079	218.171	210.596	176.052
757	HyS0003.66g	2283.64	-2.39106	0.262179	-5.30576	1.12204e-07	2.79992e-06	5668.31	3137.15	2701.58	652.366	715.873	826.572
758	HyS0007.374g	9541.65	2.71844	0.324054	5.30293	1.13956e-07	2.83989e-06	2763.75	1118.23	3670.84	18993	16023.1	14681
759	HyS0020.282g	83.5565	-3.46057	0.465543	-5.28537	1.25449e-07	3.12216e-06	94.7003	154.568	208.543	9.29908	9.25698	24.972
760	HyS0010.267g	411.461	2.40833	0.266669	5.2812	1.28339e-07	3.1899e-06	183.17	111.632	97.1622	554.368	732.073	790.362
761	HyS0063.46g	112.03	-2.68918	0.319891	-5.28047	1.28851e-07	3.19841e-06	211.83	171.742	197.879	36.481	19.2854	34.9607
762	HyS0012.216g	575.445	1.91296	0.172941	5.27904	1.29863e-07	3.2193e-06	228.028	272.879	222.762	972.111	904.098	852.792
763	HyS0058.108g	631.163	5.31324	0.817286	5.27752	1.30942e-07	3.2418e-06	68.5331	15.2659	9.47924	1159.52	1022.12	1512.05
764	HyS0029.163g	1806.96	-2.09	0.206596	-5.276	1.32031e-07	3.26447e-06	2092.13	3447.24	3240.71	706.015	715.102	640.531
765	HyS0001.157g	6523.4	-2.1921	0.22607	-5.27313	1.34115e-07	3.31169e-06	10890.5	12153.6	9066.89	1580.84	2784.04	2664.51
766	HyS0088.10g	106.719	2.93998	0.367981	5.27194	1.3499e-07	3.32892e-06	27.4132	28.6236	17.7736	253.936	178.968	133.6
767	HyS0004.393g	622.924	1.9966	0.189557	5.2575	1.46027e-07	3.59642e-06	305.284	207.044	238.166	974.973	1024.44	987.641
768	HyS0075.53g	23.0762	7.81	1.2964	5.25303	1.4962e-07	3.6801e-06	0	0	0	40.0576	60.9418	37.4579
769	HyS0053.115g	11583	-2.09985	0.20969	-5.24512	1.5618e-07	3.83648e-06	24476.3	13501.8	18374.3	4266.13	4494.26	4385.08
770	HyS0025.159g	669.631	2.16857	0.223521	5.22799	1.71362e-07	4.20393e-06	291.577	247.117	193.139	1303.3	1112.38	870.273
771	HyS0001.421g	196.651	2.28856	0.246947	5.21799	1.8088e-07	4.43167e-06	58.5647	83.0085	58.0603	340.489	346.365	293.42
772	HyS0002.414g	55.2225	4.45603	0.662382	5.21759	1.81271e-07	4.43549e-06	0	3.81649	10.6641	130.187	134.226	52.4411
773	HyS0004.525g	34.5933	5.92834	0.945147	5.21436	1.84451e-07	4.50749e-06	0	0.954121	2.36981	52.2179	67.1131	84.9046
774	HyS0011.73g	1932.95	-1.67677	0.129807	-5.21364	1.85167e-07	4.51912e-06	2828.55	2897.67	3108.01	895.573	942.669	925.211
775	HyS0142.11g	42927.8	2.04343	0.200376	5.20735	1.91561e-07	4.66914e-06	15972	15956.7	18356.5	87819.8	67746.4	51715.7
776	HyS0022.110g	369.456	-2.11494	0.21432	-5.20221	1.9693e-07	4.79384e-06	512.129	550.528	738.196	129.472	146.569	139.843
777	HyS0021.185g	40.8614	6.75258	1.10895	5.18742	2.1323e-07	5.18393e-06	0	0	2.36981	65.8089	67.1131	109.877
778	HyS0005.449g	1602.93	-1.99534	0.192015	-5.18367	2.17558e-07	5.28236e-06	2675.28	2024.65	2988.33	555.083	685.016	689.226
779	HyS0050.22g	38.9992	6.72217	1.10486	5.1791	2.22956e-07	5.40648e-06	0	1.90824	0	90.1295	73.2844	68.6729
780	HyS0048.83g	717.35	-1.99353	0.19202	-5.17412	2.28983e-07	5.5455e-06	1081.58	1194.56	1167.13	344.781	290.052	225.996
781	HyS0006.303g	1905.1	2.06188	0.205353	5.171	2.32844e-07	5.63178e-06	650.442	582.968	976.362	3045.09	3114.2	3061.56
782	HyS0027.145g	3608.65	1.85875	0.166209	5.16665	2.3833e-07	5.75709e-06	1889.02	1393.97	1398.19	5939.25	5526.42	5505.07
783	HyS0280.7g	2554.16	-2.17084	0.226637	-5.16613	2.38984e-07	5.76553e-06	4543.12	2796.53	5201.73	1014.31	916.441	852.792
784	HyS0021.153g	5874.94	-2.07244	0.207727	-5.16273	2.43376e-07	5.86399e-06	7338.03	9017.4	12125.1	2554.39	2281.85	1932.83
785	HyS0018.189g	7483.67	-1.61197	0.118653	-5.15767	2.50041e-07	6.01691e-06	11831.3	10817.8	11184.3	3637.37	3722.85	3708.34
786	HyS0030.105g	94.9238	2.69509	0.328672	5.1574	2.50403e-07	6.01795e-06	28.6593	29.5778	17.7736	185.266	159.683	148.583
787	HyS0030.3g	4203.52	-2.0695	0.207622	-5.1512	2.5882e-07	6.21234e-06	6032.16	5290.6	9045.56	1588.71	1592.2	1671.87
788	HyS0036.142g	401.767	-1.88688	0.172273	-5.1481	2.63145e-07	6.30813e-06	644.211	590.601	662.362	163.807	173.568	176.052
789	HyS0064.52g	34.5519	-4.49512	0.679222	-5.14576	2.66435e-07	6.3789e-06	88.47	41.0272	68.7245	0.715314	4.62849	3.74579
790	HyS0072.34g	789.584	-2.04952	0.204264	-5.13805	2.77608e-07	6.63799e-06	1557.57	1011.37	1246.52	272.535	328.623	320.89
791	HyS0021.150g	144.802	2.44455	0.281418	5.13313	2.84958e-07	6.80514e-06	53.5804	44.8437	36.732	291.848	218.31	223.499
792	HyS0019.3g	58.6022	-3.25309	0.439907	-5.12174	3.02726e-07	7.22033e-06	144.543	74.4215	99.532	10.0144	13.1141	9.98878
793	HyS0098.6g	3205.12	-1.92104	0.17999	-5.11714	3.10202e-07	7.38931e-06	5973.6	4158.06	5084.43	1440.64	1407.83	1166.19
794	HyS0001.539g	32.0985	5.44063	0.868224	5.11462	3.14374e-07	7.47925e-06	0	3.81649	0	53.6485	70.1988	64.9271
795	HyS0026.82g	409.162	-2.37981	0.269918	-5.11195	3.18849e-07	7.57618e-06	560.725	725.132	771.373	82.9764	151.197	163.566
796	HyS0050.23g	32.2342	5.05855	0.795794	5.1	3.3966e-07	8.06052e-06	4.98423	0.954121	0	72.2467	64.0274	51.1925
797	HyS0577.2g	115.971	2.63308	0.320812	5.09045	3.57216e-07	8.46651e-06	38.6278	36.2566	21.3283	196.711	168.168	234.736
798	HyS0025.126g	3166.17	-2.02825	0.20202	-5.08983	3.58391e-07	8.48371e-06	6278.88	3863.24	5114.05	1080.84	1325.29	1334.75
799	HyS0056.88g	29.2541	-4.8021	0.747476	-5.08658	3.64576e-07	8.61934e-06	84.7318	37.2107	47.3962	2.14594	1.54283	2.4972
800	HyS0011.54g	64.9475	3.26169	0.445317	5.07883	3.79763e-07	8.96715e-06	14.9527	13.3577	8.29433	118.027	80.2272	154.826
801	HyS0002.403g	11998.9	1.69555	0.136979	5.07775	3.8193e-07	9.00706e-06	5477.66	5440.4	6066.71	20249.1	17811.2	16948.5
802	HyS0066.74g	131.156	2.64549	0.32419	5.07569	3.86093e-07	9.0939e-06	54.8265	30.5319	23.6981	209.587	236.053	232.239
803	HyS0070.77g	128.759	-3.442	0.481175	-5.07508	3.87326e-07	9.11157e-06	98.4385	419.813	189.585	27.1819	20.0568	17.4804
804	HyS0003.385g	34014.1	-2.26634	0.249927	-5.06683	4.04487e-07	9.50343e-06	54244.6	51576	63145.9	17155.4	8454.71	9508.07
805	HyS0015.95g	3386.22	-1.87923	0.1736	-5.0647	4.09052e-07	9.59875e-06	5725.63	4207.67	6043.01	1470.68	1498.09	1372.21
806	HyS0358.5g	207.021	-2.62408	0.320728	-5.06371	4.11173e-07	9.63656e-06	269.148	403.593	395.758	77.2539	33.9423	62.4299
807	HyS0042.152g	243.204	2.17478	0.232119	5.06112	4.16811e-07	9.75658e-06	72.2713	95.4121	95.9773	340.489	408.079	446.998
808	HyS0007.378g	616.198	2.06719	0.211147	5.05427	4.32039e-07	1.01005e-05	265.41	172.696	276.083	1037.2	1020.58	925.211
809	HyS0014.81g	662.048	-2.37937	0.273061	-5.05151	4.38336e-07	1.02351e-05	1216.15	924.543	1194.38	300.432	204.425	132.351
810	HyS0018.277g	19.6281	7.57589	1.30301	5.04668	4.49549e-07	1.04839e-05	0	0	0	45.7801	37.0279	34.9607
811	HyS0007.190g	253.518	-2.16368	0.230709	-5.04392	4.56079e-07	1.06231e-05	495.931	332.034	415.902	92.2755	92.5698	92.3962
812	HyS0038.87g	7368.91	-1.6509	0.129236	-5.03652	4.74084e-07	1.10289e-05	10809.5	12055.3	10671.3	3654.54	3676.56	3346.24
813	HyS0012.233g	1424.19	-2.08859	0.216212	-5.03484	4.78248e-07	1.11121e-05	1891.51	2569.45	2459.86	697.431	489.848	437.009
814	HyS0002.412g	2038.4	-2.15663	0.229844	-5.03225	4.84759e-07	1.12495e-05	3617.3	4177.14	2194.44	729.62	712.787	799.103
815	HyS0058.33g	3683.63	-2.13417	0.225497	-5.02963	4.91415e-07	1.139e-05	6095.71	5819.19	6084.49	886.989	1670.88	1544.52
816	HyS0134.2g	21.3015	7.69948	1.33219	5.02892	4.93238e-07	1.14182e-05	0	0	0	65.8089	37.0279	24.972
817	HyS0027.211g	1250.69	-2.46098	0.291259	-5.01608	5.27352e-07	1.2193e-05	2293.99	2186.85	1872.15	608.017	268.452	274.691
818	HyS0032.164g	382.484	-2.11413	0.222176	-5.01461	5.3141e-07	1.22718e-05	697.792	632.582	535.577	178.828	126.512	123.611
819	HyS0097.19g	6258.18	-1.81908	0.163367	-5.01375	5.3378e-07	1.23115e-05	8313.69	10324.5	10621.5	3093.02	2757.81	2438.51
820	HyS0147.2g	66.6832	3.52869	0.504592	5.01136	5.40474e-07	1.24507e-05	18.6908	7.63297	5.92452	74.3926	131.141	162.318
821	HyS0084.51g	1913.2	-1.89358	0.178415	-5.00844	5.48717e-07	1.26252e-05	2949.42	2854.73	3244.27	848.362	941.898	640.531
822	HyS0052.94g	830.364	-1.73165	0.146238	-5.00311	5.64135e-07	1.29641e-05	1275.96	1223.18	1329.46	392.707	362.565	398.303
823	HyS0036.3g	140.633	2.4477	0.289473	5.00115	5.69885e-07	1.30803e-05	56.0725	38.1649	36.732	213.879	216.768	282.183
824	HyS0031.144g	203.19	2.39714	0.279453	4.99955	5.74628e-07	1.31732e-05	79.7476	75.3756	39.1019	365.525	324.766	334.624
825	HyS0041.3g	49.2849	3.36457	0.473537	4.99342	5.93195e-07	1.35824e-05	13.7066	4.77061	8.29433	93.7061	84.0842	91.1476
826	HyS0016.312g	180.154	-2.62693	0.326362	-4.98504	6.19487e-07	1.41672e-05	321.483	265.246	345.992	73.6773	47.0563	27.4691
827	HyS0071.17g	2784.21	-1.76945	0.154435	-4.98237	6.28108e-07	1.4347e-05	4526.92	3652.38	4737.25	1199.58	1300.61	1288.55
828	HyS0006.49g	1945.48	2.17392	0.236043	4.97334	6.58091e-07	1.50137e-05	613.06	941.718	560.46	2682.43	2905.92	3969.29
829	HyS0009.88g	6846.31	1.62034	0.124808	4.97031	6.68459e-07	1.52318e-05	3356.88	3201.08	3523.91	10118.8	9948.17	10929
830	HyS0030.70g	34.9114	6.5284	1.1137	4.96398	6.90639e-07	1.57183e-05	2.49211	0	0	69.3854	86.3985	51.1925
831	HyS0032.128g	339.734	-2.07289	0.21618	-4.96293	6.94371e-07	1.57842e-05	644.211	440.804	561.645	120.173	134.226	137.346
832	HyS0005.214g	45.3433	-3.21455	0.446332	-4.96168	6.98866e-07	1.58673e-05	74.7634	85.8709	84.1282	7.86845	6.94273	12.486
833	HyS0018.187g	223.371	2.26598	0.255222	4.96031	7.03824e-07	1.59607e-05	61.0568	103.045	65.1698	391.992	355.622	363.342
834	HyS0348.9g	671.412	-2.15104	0.232193	-4.95724	7.15003e-07	1.61947e-05	932.05	1002.78	1350.79	188.843	246.853	307.155
835	HyS1609.1g	131.957	2.65136	0.333674	4.94904	7.45821e-07	1.68725e-05	29.9054	39.119	39.1019	153.077	238.367	292.172
836	HyS0010.387g	127.003	-2.61858	0.327088	-4.94845	7.48065e-07	1.69031e-05	158.249	207.044	290.302	30.7585	43.1992	32.4635
837	HyS0033.43g	449.829	-1.92968	0.188083	-4.94293	7.69568e-07	1.73682e-05	621.782	765.205	752.415	203.149	192.854	163.566
838	HyS0023.95g	92.5786	2.54818	0.313338	4.94092	7.7754e-07	1.75271e-05	24.9211	28.6236	27.2528	163.807	137.312	173.555
839	HyS0007.364g	1415.93	1.83542	0.169285	4.93497	8.01645e-07	1.8006e-05	748.88	550.528	561.645	2248.95	2225.53	2160.07
840	HyS0051.165g	2898.07	-1.91781	0.185971	-4.93526	8.00441e-07	1.8006e-05	4604.18	4146.61	4995.56	954.228	1231.95	1455.86
841	HyS0129.11g	1336.45	-2.12337	0.227628	-4.93511	8.01061e-07	1.8006e-05	1933.88	2216.42	2374.55	674.541	449.735	369.585
842	HyS0008.161g	750.329	-1.83442	0.16922	-4.93099	8.18132e-07	1.83545e-05	1116.47	1074.34	1324.72	344.066	297.766	344.613
843	HyS0078.23g	954.769	-1.80119	0.16249	-4.93071	8.19329e-07	1.83596e-05	1636.07	1272.8	1542.75	417.028	430.45	429.518
844	HyS0012.210g	133.55	2.39965	0.284274	4.92359	8.49723e-07	1.90181e-05	54.8265	39.119	34.3622	245.353	229.11	198.527
845	HyS1161.1g	2989.49	-1.6761	0.138001	-4.89927	9.61913e-07	2.15036e-05	4425.99	4409.95	4824.93	1289	1521.23	1465.85
846	HyS0030.182g	161.611	2.43525	0.293151	4.89594	9.78369e-07	2.18456e-05	46.1041	38.1649	67.5396	221.747	303.937	292.172
847	HyS0062.67g	27.7794	5.19284	0.856734	4.89398	9.88146e-07	2.20379e-05	2.49211	1.90824	0	52.9332	59.399	49.9439
848	HyS0003.461g	765.902	-1.9231	0.188777	-4.8899	1.00887e-06	2.24735e-05	1046.69	1462.67	1128.03	330.475	337.88	289.675
849	HyS0072.64g	1292.66	-1.83794	0.171401	-4.88878	1.01461e-06	2.25748e-05	1842.92	1813.78	2405.36	582.265	584.733	526.908
850	HyS0007.86g	773.579	-2.51778	0.311385	-4.87427	1.09211e-06	2.42706e-05	758.848	1911.1	1279.7	221.747	176.654	293.42
851	HyS0030.58g	36.6975	4.96845	0.815227	4.86791	1.12786e-06	2.50355e-05	0	0	7.10943	82.9764	86.3985	43.7009
852	HyS0056.55g	2692.16	-2.10467	0.227247	-4.86111	1.16729e-06	2.58804e-05	4398.58	3576.05	5129.45	707.445	1170.24	1171.18
853	HyS0006.136g	5602.75	1.85662	0.176255	4.8601	1.17324e-06	2.59819e-05	2614.23	2572.31	2087.8	10346.3	8606.68	7389.2
854	HyS0032.212g	32.7403	-6.16023	1.06211	-4.85847	1.18299e-06	2.61671e-05	69.7792	106.862	16.5887	0.715314	0	2.4972
855	HyS0037.6g	323.076	4.52382	0.725653	4.85607	1.19739e-06	2.64546e-05	21.183	49.6143	9.47924	882.697	617.132	358.348
856	HyS0018.53g	32.9839	7.34171	1.30655	4.85377	1.21134e-06	2.67316e-05	0	0.954121	0	42.9188	41.6564	112.374
857	HyS0002.88g	44.37	3.53003	0.521782	4.84882	1.242e-06	2.73761e-05	3.73817	6.67885	10.6641	62.2323	81.77	101.136
858	HyS0018.253g	7590.1	1.80603	0.166296	4.84697	1.25364e-06	2.76004e-05	3136.32	3597.04	3392.38	9615.96	12346.5	13452.4
859	HyS0062.72g	279.77	2.25665	0.259716	4.83857	1.30774e-06	2.8758e-05	134.574	80.1462	77.0188	505.011	479.82	402.048
860	HyS0008.306g	500.212	-2.55574	0.321576	-4.83785	1.31252e-06	2.88296e-05	520.852	1304.28	739.381	172.391	109.541	154.826
861	HyS3210.1g	2023.63	1.63632	0.131697	4.8317	1.3537e-06	2.96996e-05	937.035	977.974	1040.35	3030.78	3195.2	2960.43
862	HyS0057.96g	4623.7	-1.69029	0.143041	-4.82584	1.39416e-06	3.05517e-05	6504.42	7647.28	7030.04	2304.74	2294.19	1961.55
863	HyS0044.42g	32.4893	6.45371	1.13021	4.82537	1.39741e-06	3.05875e-05	0	1.90824	0	70.1007	45.5135	77.4131
864	HyS0048.34g	32.3035	-3.95514	0.613484	-4.81697	1.45754e-06	3.18667e-05	44.858	87.7792	49.766	4.29188	4.62849	2.4972
865	HyS0001.396g	947.179	1.94252	0.195825	4.81307	1.48629e-06	3.24578e-05	433.628	318.676	421.826	1249.65	1573.69	1685.61
866	HyS3612.1g	349.669	-2.45963	0.303874	-4.80339	1.56e-06	3.40283e-05	738.912	370.199	668.286	126.611	120.341	73.6673
867	HyS0045.130g	212.254	-2.33842	0.27866	-4.80305	1.56265e-06	3.40466e-05	315.252	404.547	341.253	46.4954	74.8273	91.1476
868	HyS0015.113g	12499.2	2.04023	0.216726	4.79976	1.58859e-06	3.4572e-05	3571.2	5063.52	6032.35	24224.1	18748.5	17355.5
869	HyS0002.514g	127.659	-2.30084	0.271075	-4.79882	1.596e-06	3.46931e-05	228.028	189.87	218.022	35.0504	46.2849	48.6953
870	HyS0229.4g	683.062	-2.03012	0.214913	-4.79322	1.64128e-06	3.56365e-05	844.826	1156.39	1292.73	309.016	266.91	228.493
871	HyS0011.115g	1161.69	-2.01086	0.211077	-4.78903	1.67587e-06	3.63458e-05	1773.14	2353.82	1457.43	521.464	407.307	456.987
872	HyS0010.432g	258.857	2.14848	0.239855	4.78821	1.68274e-06	3.64528e-05	115.883	90.6415	79.3886	349.788	440.478	476.964
873	HyS0004.106g	1732.07	1.67333	0.140641	4.78757	1.68813e-06	3.65278e-05	798.722	769.976	912.377	2559.39	2647.5	2704.46
874	HyS0118.4g	50.4931	3.67956	0.559789	4.78673	1.69523e-06	3.66394e-05	0	8.58709	13.034	105.151	82.5414	93.6448
875	HyS0023.187g	83.2016	-2.85948	0.388504	-4.78626	1.69918e-06	3.66829e-05	161.987	131.669	145.743	30.7585	11.5712	17.4804
876	HyS4687.1g	382.851	-1.92379	0.193218	-4.78108	1.74359e-06	3.75987e-05	640.473	518.088	659.992	150.931	172.797	154.826
877	HyS0010.274g	189.534	-2.51848	0.318036	-4.77458	1.80087e-06	3.87895e-05	335.189	329.172	300.966	34.3351	50.142	87.4018
878	HyS2687.1g	772.491	-1.73588	0.154151	-4.77375	1.80824e-06	3.89038e-05	1076.59	1219.37	1267.85	349.788	351.765	369.585
879	HyS0037.99g	1495.16	1.91458	0.191668	4.77168	1.82693e-06	3.92613e-05	532.066	545.757	803.365	2374.13	2283.39	2432.27
880	HyS0053.32g	250.629	-2.29593	0.272259	-4.75992	1.93674e-06	4.15738e-05	451.072	332.988	463.298	59.371	87.1699	109.877
881	HyS0005.144g	2803.62	1.87417	0.183982	4.75136	2.02054e-06	4.33234e-05	1413.03	1129.68	1064.04	5191.75	4267.47	3755.78
882	HyS0053.22g	1228.13	-1.89219	0.187849	-4.74953	2.03894e-06	4.36685e-05	1842.92	1881.53	2077.14	413.451	520.705	633.039
883	HyS0004.56g	32.7722	3.90325	0.611423	4.74835	2.05083e-06	4.38535e-05	6.23028	3.81649	2.36981	68.6701	49.3706	66.1757
884	HyS0036.113g	1686.36	-1.86632	0.182451	-4.74821	2.05222e-06	4.38535e-05	2807.37	2163.95	2968.19	622.323	782.215	774.131
885	HyS0042.30g	320.226	-2.04722	0.220968	-4.73926	2.14499e-06	4.5784e-05	564.464	509.501	471.592	95.852	138.855	141.092
886	HyS0020.51g	1572.74	2.04791	0.221392	4.73325	2.20954e-06	4.71086e-05	828.628	557.207	452.634	2355.53	2600.44	2642.03
887	HyS4774.1g	2436.92	-1.91655	0.19371	-4.73155	2.22811e-06	4.74509e-05	4676.45	3266.91	3613.96	869.821	998.211	1196.16
888	HyS0086.26g	515.753	-1.80434	0.170089	-4.72895	2.2568e-06	4.80079e-05	819.905	768.068	818.769	214.594	258.424	214.759
889	HyS0093.44g	761.002	2.50036	0.317896	4.71965	2.36255e-06	5.02008e-05	190.647	370.199	123.23	1327.62	1330.69	1223.63
890	HyS0014.174g	2751.63	-1.6039	0.127963	-4.71938	2.36567e-06	5.02107e-05	4318.83	3935.75	4167.31	1298.29	1376.2	1413.41
891	HyS0083.5g	76.9593	-3.24983	0.476938	-4.71723	2.39073e-06	5.06856e-05	133.328	150.751	131.524	10.0144	6.17132	29.9663
892	HyS0002.584g	506.427	-1.88019	0.186912	-4.70914	2.48765e-06	5.25809e-05	937.035	727.04	726.347	231.046	209.825	207.267
893	HyS0016.118g	284.441	-2.12996	0.239955	-4.70907	2.48848e-06	5.25809e-05	409.953	411.226	569.939	112.304	119.569	83.656
894	HyS0176.10g	243.703	2.16428	0.247232	4.70927	2.48606e-06	5.25809e-05	69.7792	96.3662	99.532	370.532	344.051	481.959
895	HyS4582.1g	382.945	-1.83381	0.177115	-4.70772	2.50508e-06	5.28726e-05	621.782	556.253	617.335	165.237	179.74	157.323
896	HyS0011.277g	1577.74	-2.27581	0.271308	-4.70245	2.57061e-06	5.41951e-05	3086.48	2656.27	2100.84	321.176	592.447	709.203
897	HyS0044.79g	26.2199	5.52253	0.962843	4.69706	2.63931e-06	5.55815e-05	2.49211	0.954121	0	47.2107	61.7132	44.9495
898	HyS0014.357g	88.5071	2.55627	0.33156	4.6938	2.68183e-06	5.64139e-05	21.183	23.853	31.9924	134.479	143.483	176.052
899	HyS0072.65g	2341.49	1.79195	0.168905	4.68871	2.74939e-06	5.77709e-05	960.71	1030.45	1157.65	4229.65	3547.74	3122.74
900	HyS0002.170g	261.197	-2.6604	0.35426	-4.68695	2.77301e-06	5.82025e-05	287.839	638.307	425.381	41.4882	81.77	92.3962
901	HyS0059.27g	212.709	2.12766	0.24084	4.68221	2.83798e-06	5.95e-05	95.9464	60.1096	82.9433	354.796	354.079	328.381
902	HyS0021.90g	100.771	-2.63712	0.350348	-4.67283	2.97081e-06	6.22157e-05	160.741	204.182	157.592	29.3279	37.7993	14.9832
903	HyS0054.33g	7322.85	-2.08574	0.232594	-4.66795	3.04213e-06	6.36389e-05	15496	10608.9	9457.91	2901.31	3374.17	2098.89
904	HyS0052.32g	905.359	-1.9054	0.193984	-4.6674	3.05037e-06	6.37407e-05	1283.44	1472.21	1529.71	295.425	418.107	433.263
905	HyS0059.75g	3683.4	1.64824	0.138932	4.66585	3.07338e-06	6.41505e-05	1685.91	1975.99	1681.38	5387.74	5448.5	5920.85
906	HyS0024.101g	741.675	1.81379	0.17492	4.65234	3.2819e-06	6.84273e-05	335.189	286.236	364.951	1237.49	1027.52	1198.65
907	HyS0063.64g	104.614	-2.54867	0.333175	-4.6482	3.34837e-06	6.97362e-05	171.956	207.998	155.223	35.7657	19.2854	37.4579
908	HyS0004.441g	26.7678	-4.71256	0.800582	-4.63733	3.52941e-06	7.34257e-05	61.0568	72.5132	21.3283	2.14594	2.31424	1.2486
909	HyS0002.59g	1237.43	-1.7738	0.167285	-4.62562	3.73473e-06	7.76117e-05	1963.79	1930.19	1847.27	476.399	547.705	659.26
910	HyS0030.79g	53.8195	3.96901	0.642459	4.62132	3.81299e-06	7.91511e-05	14.9527	4.77061	0	128.041	64.0274	111.125
911	HyS0101.23g	1198.3	-1.84892	0.183724	-4.62064	3.82557e-06	7.9325e-05	1472.84	2015.1	2139.94	546.5	512.22	503.185
912	HyS0047.38g	212.869	2.83488	0.397178	4.6198	3.84115e-06	7.95606e-05	34.8896	94.458	26.0679	308.3	386.479	427.02
913	HyS0013.197g	103.007	3.15524	0.466673	4.61831	3.8688e-06	8.00456e-05	4.98423	37.2107	18.9585	179.544	165.083	212.262
914	HyS0057.30g	514.737	2.16716	0.253246	4.60879	4.05027e-06	8.37085e-05	123.36	259.521	177.736	874.829	833.9	819.08
915	HyS0002.319g	380.206	2.30489	0.283347	4.60526	4.11959e-06	8.50481e-05	159.495	83.9627	142.189	806.159	602.475	486.953
916	HyS0004.373g	2419.98	-2.2528	0.272149	-4.60337	4.15706e-06	8.5728e-05	5498.85	4070.28	2433.79	787.56	1025.21	704.209
917	HyS0004.310g	1407.33	1.8963	0.194903	4.59867	4.25202e-06	8.75648e-05	518.36	517.134	753.599	2426.34	2243.27	1985.27
918	HyS0022.31g	94.146	-2.59986	0.347909	-4.5985	4.2554e-06	8.75648e-05	189.401	118.311	176.551	19.3135	30.0852	31.2149
919	HyS0166.3g	206.65	2.04562	0.227396	4.59824	4.26082e-06	8.7581e-05	90.9621	67.7426	84.1282	333.336	354.079	309.652
920	HyS0104.33g	99.7516	-2.41242	0.307302	-4.5962	4.30263e-06	8.83442e-05	193.139	154.568	155.223	32.1891	24.6853	38.7065
921	HyS0030.214g	132.85	-2.20356	0.262068	-4.59255	4.37865e-06	8.98074e-05	201.861	241.393	210.913	40.0576	51.6848	51.1925
922	HyS0090.47g	108.259	2.3522	0.294528	4.59106	4.40993e-06	9.03509e-05	33.6435	39.119	33.1773	153.077	198.254	192.284
923	HyS0040.119g	1372.3	-1.94678	0.206318	-4.58895	4.45489e-06	9.11733e-05	2181.84	1951.18	2402.99	412.021	640.274	645.525
924	HyS0027.139g	200.823	-2.2974	0.282991	-4.58459	4.54889e-06	9.29962e-05	351.388	249.98	398.128	55.0792	61.7132	88.6504
925	HyS0002.389g	2005.64	-1.71018	0.15503	-4.58091	4.6296e-06	9.45439e-05	3203.61	3144.78	2866.28	804.013	991.268	1023.85
926	HyS0011.237g	551.493	-2.11593	0.243638	-4.58026	4.6439e-06	9.47335e-05	635.489	1041.9	1009.54	165.237	218.31	238.482
927	HyS0010.278g	2477.85	1.8665	0.189196	4.57991	4.65181e-06	9.47926e-05	1223.63	1097.24	878.014	3454.97	3564.71	4648.53
928	HyS0006.298g	684.513	-1.88832	0.194063	-4.5775	4.70563e-06	9.57859e-05	966.94	1292.83	975.177	299.001	320.909	252.217
929	HyS0002.87g	31.9649	3.89039	0.63166	4.57587	4.74245e-06	9.63278e-05	4.98423	5.72473	1.1849	46.4954	70.9702	62.4299
930	HyS0030.115g	81.0353	2.53132	0.334636	4.57607	4.73785e-06	9.63278e-05	21.183	26.7154	23.6981	148.07	150.426	116.12
931	HyS0003.184g	34.5479	3.70488	0.591325	4.57427	4.77874e-06	9.68705e-05	6.23028	2.86236	5.92452	46.4954	67.1131	78.6617
932	HyS0005.199g	180.733	2.01272	0.221396	4.57424	4.77943e-06	9.68705e-05	73.5173	69.6509	72.2792	286.841	286.195	295.918
933	HyS0061.76g	211.26	2.0889	0.238787	4.56013	5.11227e-06	0.000103506	73.5173	83.9627	82.9433	311.161	303.937	412.037
934	HyS0019.102g	261.923	2.46071	0.320473	4.55797	5.16497e-06	0.000104461	87.224	47.7061	107.826	349.788	583.19	395.805
935	HyS0027.6g	698.259	1.80294	0.176193	4.55719	5.18433e-06	0.00010474	314.006	274.787	345.992	1178.84	1117.01	958.923
936	HyS0043.52g	660.801	-1.78984	0.173796	-4.54466	5.50253e-06	0.00011105	1111.48	887.333	1075.89	269.673	307.023	313.398
937	HyS0004.426g	16398.3	-1.68816	0.151488	-4.54267	5.55466e-06	0.000111982	26877.4	21986.8	26226.7	8688.92	7516.67	7093.28
938	HyS0008.399g	92.0143	2.62769	0.358464	4.54073	5.60608e-06	0.000112899	29.9054	33.3942	13.034	155.223	151.969	168.561
939	HyS0155.4g	291.528	-2.80004	0.397104	-4.53292	5.8174e-06	0.00011703	483.47	625.904	417.086	34.3351	54.7705	133.6
940	HyS0090.48g	666.554	-1.89728	0.198029	-4.53105	5.86918e-06	0.000117945	1147.62	884.47	1123.29	281.834	328.623	233.488
941	HyS0020.76g	4051.67	-1.82094	0.181209	-4.53036	5.88822e-06	0.000118202	6216.58	5447.08	7284.79	2110.18	1525.86	1725.56
942	HyS0001.140g	23.6264	5.37404	0.965738	4.52923	5.92001e-06	0.000118714	1.24606	0.954121	1.1849	47.2107	52.4562	38.7065
943	HyS0053.98g	5786.56	1.60117	0.132863	4.5247	6.04825e-06	0.000121157	3011.72	2669.63	2926.71	8141.7	9348.01	8621.57
944	HyS0012.174g	596.495	1.73308	0.162151	4.52096	6.156e-06	0.000123185	302.792	268.108	257.124	947.791	871.699	931.454
945	HyS0062.105g	352.506	-2.0601	0.234632	-4.51812	6.23898e-06	0.000124714	660.41	464.657	582.973	133.764	165.854	107.379
946	HyS0004.438g	39.209	3.59432	0.574559	4.51533	6.32183e-06	0.000126236	3.73817	3.81649	10.6641	58.6557	97.1983	61.1813
947	HyS0648.1g	531.966	-1.91239	0.202295	-4.51018	6.47718e-06	0.000129202	818.659	699.371	1002.43	209.587	208.282	253.465
948	HyS0008.397g	2436.98	-1.85048	0.188997	-4.49997	6.79643e-06	0.000135427	4465.87	3492.08	3489.54	866.245	1254.32	1053.82
949	HyS0013.232g	2229.79	2.0242	0.227879	4.49448	6.97399e-06	0.000138818	628.012	807.187	1205.05	3819.78	3566.25	3352.48
950	HyS0068.65g	852.287	-1.84329	0.187643	-4.49414	6.98526e-06	0.000138896	1163.82	1234.63	1601.99	414.882	352.537	345.862
951	HyS0021.197g	6561.64	-2.3271	0.296464	-4.47644	7.58995e-06	0.000150761	15513.4	5739.04	11575.3	1776.12	2510.96	2254.97
952	HyS0082.26g	2076.56	-1.93377	0.209	-4.46781	7.90241e-06	0.000156803	2533.23	4145.66	3193.32	766.101	824.643	996.381
953	HyS0201.1g	608.062	-1.8754	0.195959	-4.46727	7.92244e-06	0.000157036	953.233	903.553	1009.54	299.001	202.111	280.934
954	HyS0024.156g	137.647	2.25061	0.280084	4.46513	8.00187e-06	0.000158444	58.5647	45.7978	39.1019	230.331	193.625	258.46
955	HyS0084.53g	2543.9	-1.8084	0.181112	-4.46352	8.06248e-06	0.000159477	3962.46	3500.67	4413.77	1202.44	1281.32	902.736
956	HyS0014.223g	147.007	2.33844	0.300371	4.45596	8.35192e-06	0.00016491	56.0725	58.2014	30.8075	207.441	272.309	257.211
957	HyS0106.10g	6178.5	1.76047	0.170667	4.45589	8.35462e-06	0.00016491	2416.1	2604.75	3427.93	10175.3	9506.92	8939.96
958	HyS0031.169g	203.392	-2.30053	0.291908	-4.45526	8.379e-06	0.000165219	328.959	334.897	353.102	95.852	66.3417	41.2037
959	HyS0130.20g	103.094	-2.67134	0.375391	-4.45227	8.49685e-06	0.000167368	189.401	125.944	220.392	40.7729	20.8282	21.2262
960	HyS0058.29g	1373.66	1.74066	0.166368	4.45194	8.5096e-06	0.000167444	720.221	575.335	603.117	2079.42	1901.54	2362.35
961	HyS0018.55g	927.81	-2.06963	0.240631	-4.44511	8.78469e-06	0.000172677	1849.15	1064.8	1581.85	283.264	421.964	365.839
962	HyS0050.33g	13.4871	7.02579	1.35611	4.44342	8.85392e-06	0.000173857	0	0	0	21.4594	26.9995	32.4635
963	HyS0033.219g	61656	1.61997	0.139579	4.4417	8.92494e-06	0.00017507	26709.2	33051.7	31049.2	97969.4	93371.3	87785.2
964	HyS0059.88g	22.9124	6.82949	1.31671	4.42733	9.5405e-06	0.00018695	0	0.954121	0	34.3351	70.9702	31.2149
965	HyS0002.211g	1983.89	1.80861	0.183039	4.41768	9.97675e-06	0.000195296	981.893	943.626	716.867	2695.3	3030.89	3534.78
966	HyS0050.32g	23.4093	5.34258	0.983212	4.41673	1.00206e-05	0.000195952	0	0	3.55471	48.6413	47.0563	41.2037
967	HyS0004.506g	517.658	1.79404	0.179949	4.41256	1.02154e-05	0.000199554	264.164	201.32	231.056	859.092	763.701	786.617
968	HyS0009.165g	247.508	-2.33371	0.302585	-4.40772	1.04466e-05	0.000203859	275.378	554.344	407.607	67.2395	75.5987	104.882
969	HyS0017.53g	121.584	2.21741	0.276481	4.40322	1.06654e-05	0.000207915	43.612	38.1649	47.3962	186.697	185.14	228.493
970	HyS0004.308g	108.649	-2.24655	0.283749	-4.39315	1.11718e-05	0.000217562	179.432	196.549	163.517	40.7729	41.6564	29.9663
971	HyS0032.90g	479.36	-1.75179	0.171245	-4.39016	1.13267e-05	0.000220352	772.555	676.472	769.003	205.295	236.824	216.007
972	HyS0004.384g	163.806	2.16313	0.265453	4.38168	1.17767e-05	0.00022887	58.5647	72.5132	47.3962	281.834	229.11	293.42
973	HyS0047.128g	33.3853	-3.17924	0.497585	-4.37963	1.18879e-05	0.000230793	62.3028	56.2932	61.615	6.43782	6.17132	7.49159
974	HyS0024.82g	4157.3	-1.80648	0.184192	-4.37846	1.19522e-05	0.000231804	4980.49	7658.73	6757.51	1718.18	1892.28	1936.57
975	HyS0014.182g	2024.43	-1.93563	0.213714	-4.37793	1.1981e-05	0.000232124	3370.58	2246.96	4012.09	835.486	826.185	855.289
976	HyS0001.732g	1660.67	1.72467	0.165564	4.37698	1.20336e-05	0.000232904	717.729	831.04	765.448	2982.86	2309.62	2357.35
977	HyS0029.12g	3876.15	1.58973	0.134949	4.37005	1.24218e-05	0.000240172	1984.97	1834.78	1981.16	5509.35	6380.37	5566.25
978	HyS0059.40g	135.708	-2.8662	0.427643	-4.36392	1.27754e-05	0.000246756	239.243	283.374	190.77	21.4594	16.9711	62.4299
979	HyS0008.280g	442.677	-1.89435	0.204999	-4.3627	1.28466e-05	0.000247878	652.934	664.068	773.743	150.216	192.854	222.25
980	HyS0104.24g	409.289	2.25521	0.287753	4.36213	1.28803e-05	0.000248274	122.114	212.769	88.8679	721.752	673.445	636.785
981	HyS0071.15g	1001.99	-1.99864	0.229177	-4.3575	1.31557e-05	0.000253325	1966.28	1108.69	1734.7	374.109	453.592	374.579
982	HyS0063.29g	35.8599	-3.51005	0.57696	-4.35048	1.35838e-05	0.000261278	71.0252	62.972	62.8	1.43063	6.94273	9.98878
983	HyS0083.8g	1237.63	-1.97041	0.223069	-4.35028	1.35964e-05	0.000261278	1350.73	2443.5	2120.98	504.296	480.592	525.66
984	HyS0026.63g	571.711	-2.33979	0.308202	-4.34712	1.37936e-05	0.000264799	782.524	957.938	1126.84	272.535	190.539	99.8878
985	HyS0056.15g	2696.93	1.64901	0.149326	4.34627	1.38471e-05	0.000265555	1178.77	1399.7	1331.83	3735.37	4015.99	4519.92
986	HyS0006.160g	64.2005	-2.72458	0.397026	-4.34374	1.40078e-05	0.000268364	80.9937	104.953	148.113	15.7369	15.4283	19.9776
987	HyS0034.65g	252.898	-2.08246	0.249228	-4.34327	1.40378e-05	0.000268666	304.038	505.684	417.086	98.7133	89.4841	102.385
988	HyS0086.34g	3963.12	1.54253	0.124991	4.34056	1.42119e-05	0.000271723	2084.65	1923.51	2070.03	5992.9	6086.46	5621.19
989	HyS0058.18g	176.949	-2.17751	0.271542	-4.33638	1.44846e-05	0.000276658	314.006	285.282	272.528	71.5314	77.1415	41.2037
990	HyS0026.148g	3350.78	1.61145	0.141099	4.33349	1.46762e-05	0.000280034	1633.58	1682.12	1642.28	5632.38	4969.46	4544.9
991	HyS0047.73g	2157.75	1.71437	0.165034	4.32862	1.5005e-05	0.000286018	902.145	1209.83	910.007	3334.79	3389.6	3200.16
992	HyS0002.524g	296.063	2.0419	0.240719	4.32831	1.5026e-05	0.00028613	95.9464	131.669	118.49	370.532	551.562	508.179
993	HyS0060.52g	10143.3	-1.66302	0.153193	-4.32804	1.50444e-05	0.000286193	15707.8	13777.5	16770	5519.36	4410.18	4674.75
994	HyS0012.111g	351.618	1.82007	0.189593	4.32544	1.52229e-05	0.000289295	170.71	144.072	151.668	600.864	512.991	529.405
995	HyS0020.280g	360.299	-2.3871	0.320708	-4.32511	1.52455e-05	0.000289435	661.656	344.438	810.475	143.063	117.255	84.9046
996	HyS0008.159g	1758.37	-1.5695	0.131768	-4.32198	1.54636e-05	0.00029328	2651.61	2734.51	2503.7	854.8	877.87	927.708
997	HyS0008.265g	18141.5	2.29654	0.300302	4.31745	1.57839e-05	0.000299056	7085.08	5924.14	5400.8	41375.9	34250.8	14812.1
998	HyS0035.45g	400.568	1.8339	0.193195	4.31635	1.58627e-05	0.000300247	166.972	171.742	187.215	537.916	634.103	705.458
999	HyS0009.323g	3175.08	-1.8295	0.192573	-4.30746	1.65138e-05	0.000312259	5211.01	3757.33	5898.46	1258.24	1437.15	1488.33
1000	HyS0041.170g	266.202	-2.20812	0.280689	-4.30413	1.67646e-05	0.000316684	282.855	535.262	495.29	90.1295	108.77	84.9046
1001	HyS0010.329g	769.309	1.89137	0.207206	4.30185	1.69375e-05	0.00031963	355.126	343.484	282.007	1492.86	1160.98	981.398
1002	HyS0059.82g	66.6527	2.76611	0.410642	4.30086	1.70137e-05	0.000320747	21.183	9.54121	21.3283	141.632	102.598	103.634
1003	HyS0024.177g	1286.54	1.78791	0.183211	4.30052	1.70394e-05	0.000320912	530.82	580.106	623.26	2366.26	1985.62	1633.17
1004	HyS0042.130g	60867.2	-1.88235	0.205401	-4.29574	1.74112e-05	0.000327587	107413	70986.6	108880	22515.2	24497.8	30911.5
1005	HyS0062.125g	290.907	-2.46492	0.341535	-4.28923	1.7929e-05	0.000336994	307.776	508.547	659.992	97.2827	53.2276	118.617
1006	HyS0018.283g	104.609	2.31179	0.306657	4.27772	1.88816e-05	0.000354546	34.8896	40.0731	29.6226	145.209	174.34	203.521
1007	HyS0113.1g	34.707	-3.14818	0.502226	-4.27732	1.89153e-05	0.000354826	73.5173	52.4767	61.615	7.15314	8.48556	4.99439
1008	HyS0005.208g	1840.23	1.88705	0.207802	4.26873	1.96588e-05	0.000368407	925.82	599.188	825.879	2387.72	2955.29	3347.49
1009	HyS0054.3g	164.542	2.11705	0.262001	4.26354	2.01212e-05	0.0003767	51.0883	66.7885	66.3547	218.886	286.966	297.166
1010	HyS0003.47g	4483.84	3.62395	0.616975	4.25294	2.10985e-05	0.000394605	1216.15	418.859	383.909	9846.29	9043.3	5994.52
1011	HyS0007.349g	195.972	-2.30592	0.307183	-4.25128	2.12557e-05	0.00039696	411.199	200.365	367.32	66.5242	71.7416	58.6841
1012	HyS0485.3g	94.5133	2.36772	0.321728	4.25116	2.12665e-05	0.00039696	23.6751	32.4401	35.5471	170.245	130.369	174.804
1013	HyS0005.205g	191.409	2.5259	0.358957	4.25093	2.12889e-05	0.000396986	24.9211	76.3297	67.5396	249.644	357.937	372.082
1014	HyS0024.158g	7421.06	1.73228	0.172368	4.24834	2.15358e-05	0.000401194	4080.84	2811.8	3410.16	12057.3	10383.2	11783
1015	HyS3019.1g	153.093	2.13836	0.268356	4.24198	2.21554e-05	0.000412331	46.1041	70.605	52.1358	250.36	222.168	277.189
1016	HyS0016.104g	9160.71	-1.83513	0.197233	-4.23421	2.29354e-05	0.000426426	15554.5	10528.7	16848.2	3560.12	4215.01	4257.72
1017	HyS0054.55g	1550.92	-1.98523	0.232909	-4.23011	2.33582e-05	0.00043386	2083.41	2770.77	2573.61	424.181	776.815	676.74
1018	HyS0053.103g	32.4482	3.79901	0.661786	4.22947	2.34239e-05	0.000434654	0	6.67885	5.92452	41.4882	69.4273	71.1701
1019	HyS0036.85g	315.194	5.69217	1.11066	4.22467	2.39293e-05	0.000443596	0	19.0824	16.5887	475.684	635.646	744.164
1020	HyS0010.282g	54.868	-3.09601	0.496706	-4.21982	2.44493e-05	0.000452791	78.5016	59.1555	157.592	12.8756	12.3426	8.74018
1021	HyS0109.18g	1373.56	-1.61038	0.144666	-4.21919	2.45179e-05	0.000453616	2120.79	1887.25	2200.37	642.352	715.102	675.491
1022	HyS0031.91g	21.8399	5.88234	1.15874	4.21348	2.51461e-05	0.000464785	0	1.90824	0	35.7657	50.9134	42.4523
1023	HyS0098.60g	11104.5	-1.85405	0.20348	-4.1972	2.70233e-05	0.000498993	20324.4	13013.3	18853	4110.19	5623.62	4702.22
1024	HyS0077.20g	156.544	-2.71919	0.409825	-4.19494	2.72949e-05	0.000503517	244.227	300.548	267.788	20.7441	28.5424	77.4131
1025	HyS0064.75g	2233.23	2.17113	0.279511	4.1899	2.79075e-05	0.000514316	581.908	591.555	1261.92	4155.97	3424.31	3383.7
1026	HyS0014.142g	10054.7	-3.29044	0.547094	-4.18656	2.83218e-05	0.000521441	21022.2	22528.7	11183.1	801.151	2902.83	1890.38
1027	HyS0023.313g	506.705	1.80397	0.1921	4.18517	2.84948e-05	0.000524116	225.536	253.796	196.694	694.57	891.756	777.876
1028	HyS0865.1g	484.096	2.04331	0.249576	4.18031	2.91107e-05	0.000534922	140.804	175.558	251.2	924.185	776.043	636.785
1029	HyS0026.203g	1117.87	-1.61029	0.14637	-4.16951	3.05256e-05	0.000560377	1740.74	1779.44	1530.9	542.208	534.591	579.349
1030	HyS0056.62g	14386	1.61587	0.147779	4.16751	3.07943e-05	0.000564762	6621.54	7117.74	7495.71	23737.7	22678.1	18665.3
1031	HyS0059.76g	26.3484	3.90046	0.69706	4.16099	3.16866e-05	0.000580562	4.98423	4.77061	0	52.2179	42.4278	53.6897
1032	HyS0014.263g	32.1417	3.82038	0.678013	4.15976	3.18576e-05	0.000583129	1.24606	8.58709	2.36981	78.6845	63.256	38.7065
1033	HyS0022.247g	35.4896	-3.29037	0.550788	-4.15834	3.20564e-05	0.000586201	47.3501	71.5591	73.4641	2.86125	7.71415	9.98878
1034	HyS0448.2g	470.204	-1.79084	0.190197	-4.15801	3.21028e-05	0.000586481	790	608.729	789.147	204.58	199.025	229.742
1035	HyS0166.5g	289.903	1.96817	0.233123	4.15305	3.28076e-05	0.000598777	142.05	86.825	126.785	459.947	496.791	427.02
1036	HyS0033.91g	76.9278	-2.53606	0.370417	-4.14684	3.37092e-05	0.00061464	176.94	119.265	97.1622	19.3135	23.9139	24.972
1037	HyS0009.160g	1282.88	2.06517	0.257163	4.14199	3.44311e-05	0.000627196	657.918	297.686	530.837	2228.92	1883.02	2098.89
1038	HyS0163.3g	628.331	-1.78709	0.190267	-4.13678	3.52206e-05	0.000640961	1056.66	779.517	1087.74	276.111	297.766	272.194
1039	HyS0003.547g	409.321	1.7579	0.183232	4.13625	3.53023e-05	0.000641211	206.845	179.375	174.181	585.127	618.675	691.723
1040	HyS0009.129g	1036.13	1.68185	0.164844	4.13637	3.52842e-05	0.000641211	566.956	446.529	464.483	1593	1456.43	1689.35
1041	HyS0008.202g	465.228	-1.77282	0.186993	-4.13286	3.58277e-05	0.00065013	782.524	675.518	699.094	195.996	189.768	248.471
1042	HyS0007.41g	325.446	1.84044	0.203552	4.1289	3.64509e-05	0.000660804	117.129	143.118	165.887	540.777	497.563	488.202
1043	HyS0001.469g	3623.29	1.56356	0.136923	4.11584	3.85766e-05	0.000698668	1925.16	1676.39	1894.66	5344.82	5095.2	5803.48
1044	HyS0033.92g	162.763	-2.37517	0.334144	-4.1155	3.8634e-05	0.000699039	382.539	237.576	200.249	57.2251	64.0274	34.9607
1045	HyS0100.31g	56.955	-2.82684	0.444142	-4.11319	3.90229e-05	0.0007054	100.931	119.265	78.2037	7.15314	16.1997	19.9776
1046	HyS0032.174g	20.4537	-5.51696	1.0985	-4.11193	3.92365e-05	0.000708582	38.6278	11.4495	69.9094	0.715314	0.771415	1.2486
1047	HyS0057.27g	2645.59	-1.582	0.141578	-4.11082	3.94259e-05	0.000711323	4111.99	3928.12	3861.6	1328.34	1461.06	1182.42
1048	HyS0003.147g	10528	-1.91078	0.222143	-4.09995	4.13234e-05	0.000744847	16702.1	11412.2	21784.5	4792.6	4287.52	4189.05
1049	HyS0045.82g	77.5117	-2.40622	0.343218	-4.09716	4.18242e-05	0.000753155	155.757	104.953	130.34	20.0288	27.7709	26.2206
1050	HyS0078.34g	1249.54	4.86899	0.944624	4.0958	4.20719e-05	0.000756893	71.0252	166.017	10.6641	1868.4	2568.04	2813.09
1051	HyS0012.238g	696.904	-1.68258	0.16693	-4.08901	4.33221e-05	0.000777654	1028	1118.23	1042.72	303.293	379.536	309.652
1052	HyS0013.208g	5307.94	1.77449	0.189414	4.08886	4.33494e-05	0.000777654	2423.58	2217.38	2564.13	9868.47	8531.08	6242.99
1053	HyS0017.58g	38.2022	3.60922	0.638118	4.08893	4.33364e-05	0.000777654	13.7066	1.90824	2.36981	87.2683	64.0274	59.9327
1054	HyS0032.251g	244.819	-1.98754	0.242177	-4.07777	4.54692e-05	0.000814909	358.864	323.447	490.551	87.9836	105.684	102.385
1055	HyS0005.497g	9.62667	-6.88337	1.44309	-4.07694	4.56331e-05	0.000817071	26.1672	11.4495	20.1434	0	0	0
1056	HyS0009.203g	8392.57	1.76958	0.188818	4.07578	4.5861e-05	0.000820374	3234.76	4284	3900.71	14644.6	14137.7	10153.6
1057	HyS0062.59g	54.5572	-2.87048	0.459826	-4.06781	4.74581e-05	0.000848139	93.4542	59.1555	135.079	10.0144	14.6569	14.9832
1058	HyS0008.340g	659.527	1.69743	0.171693	4.06206	4.86412e-05	0.000868462	297.808	330.126	303.336	883.412	1017.5	1124.99
1059	HyS0326.4g	1152.64	-3.66854	0.657108	-4.06104	4.8855e-05	0.000871455	4093.3	1228.91	1088.93	128.756	151.197	224.748
1060	HyS0017.308g	2738.22	-1.73524	0.181473	-4.05154	5.08811e-05	0.000905885	3821.66	3875.64	4936.31	1394.86	1039.87	1360.97
1061	HyS0018.12g	45.9691	-2.96723	0.485528	-4.05174	5.08378e-05	0.000905885	59.8107	64.8802	119.675	7.86845	12.3426	11.2374
1062	HyS0036.125g	307.085	4.27442	0.808291	4.05104	5.09898e-05	0.000906966	12.4606	66.7885	10.6641	556.514	637.96	558.123
1063	HyS0051.124g	6579.78	-2.04965	0.25925	-4.04881	5.14792e-05	0.000914809	11572.1	11090.7	9137.99	3804.04	2049.65	1824.2
1064	HyS0001.225g	230.99	-2.12756	0.278525	-4.04834	5.15816e-05	0.000915767	502.161	288.145	336.513	82.9764	72.513	103.634
1065	HyS0006.307g	85.9677	-2.58961	0.392731	-4.04758	5.17495e-05	0.000917886	161.987	99.2286	180.106	15.0216	26.9995	32.4635
1066	HyS0032.14g	587.589	-2.03986	0.256999	-4.04618	5.20599e-05	0.000922525	983.139	819.59	1029.68	177.398	183.597	332.127
1067	HyS0012.276g	1635.56	-1.71659	0.178148	-4.02245	5.75959e-05	0.00101967	2979.32	2023.69	2521.48	734.627	787.615	766.639
1068	HyS0077.24g	81379.1	-1.87298	0.217129	-4.02058	5.80557e-05	0.00102685	150383	110471	122706	25953	45171.7	33589.8
1069	HyS0022.23g	20.2386	5.72141	1.17643	4.01332	5.98701e-05	0.00105795	0	0	2.36981	25.036	47.8277	46.1981
1070	HyS0074.47g	1219.64	-2.03685	0.258448	-4.01186	6.02431e-05	0.00106354	2095.87	2094.3	1692.04	286.125	590.132	559.372
1071	HyS0010.173g	723.367	-1.71443	0.178118	-4.01101	6.04594e-05	0.00106637	947.003	1112.51	1267.85	329.76	367.194	315.895
1072	HyS0051.103g	1107.59	1.67628	0.1689	4.00401	6.22777e-05	0.00109741	449.826	580.106	553.351	1805.45	1747.25	1509.55
1073	HyS0043.122g	58.2375	2.55764	0.389591	3.99813	6.3845e-05	0.00112398	21.183	13.3577	16.5887	86.553	111.855	99.8878
1074	HyS0076.67g	150.185	-2.0514	0.263007	-3.9976	6.39878e-05	0.00112545	282.855	201.32	242.905	66.5242	56.3133	51.1925
1075	HyS0078.11g	3555.53	1.90833	0.227325	3.99574	6.4492e-05	0.00113326	2060.98	1185.97	1241.78	5078.73	5330.48	6435.27
1076	HyS0101.35g	1215.62	-1.61655	0.154482	-3.99108	6.57739e-05	0.00115471	1693.39	1868.17	1940.87	650.935	610.961	529.405
1077	HyS0070.59g	50028.8	1.57508	0.144136	3.98984	6.61176e-05	0.00115967	28017.6	21554.6	25859.4	74300.3	75992.1	74448.9
1078	HyS0042.49g	190.611	2.18778	0.298073	3.98487	6.75161e-05	0.0011831	74.7634	86.825	43.8415	384.839	286.195	267.2
1079	HyS0076.75g	105.757	-2.18596	0.298039	-3.9792	6.91478e-05	0.00121057	154.511	198.457	167.072	30.7585	46.2849	37.4579
1080	HyS0099.29g	450.362	-2.52947	0.384674	-3.97601	7.00798e-05	0.00122575	1165.06	581.06	559.275	213.163	114.941	68.6729
1081	HyS0001.697g	46.5445	-2.99874	0.50468	-3.96041	7.48216e-05	0.00130747	123.36	71.5591	53.3207	7.15314	13.8855	9.98878
1082	HyS0091.11g	6458.85	-1.55788	0.140896	-3.95953	7.50977e-05	0.00131109	9921.1	8582.32	10424.8	3077.99	3486.8	3260.09
1083	HyS0012.13g	1528.44	1.61271	0.15479	3.95832	7.54773e-05	0.0013165	756.356	671.701	832.988	2503.6	2152.25	2253.72
1084	HyS0024.75g	173.411	1.96356	0.243599	3.95552	7.63687e-05	0.00133082	68.5331	69.6509	74.649	310.446	286.195	230.991
1085	HyS0020.228g	562.204	-1.63443	0.160585	-3.95072	7.79151e-05	0.00135651	914.605	813.865	822.324	276.826	258.424	287.177
1086	HyS0011.78g	21477.5	1.51156	0.12952	3.94968	7.82574e-05	0.00136122	11590.8	10004.9	11866.8	31871.5	31479.1	32051.5
1087	HyS0020.6g	19.6523	-4.4143	0.864964	-3.94733	7.90264e-05	0.00137333	48.5962	15.2659	48.5811	1.43063	1.54283	2.4972
1088	HyS0010.359g	86.8313	2.35488	0.343307	3.94655	7.92852e-05	0.00137656	32.3975	18.1283	35.5471	141.632	159.683	133.6
1089	HyS0042.59g	250.071	1.8434	0.213748	3.94579	7.95371e-05	0.00137967	102.177	97.3204	127.97	416.313	363.336	393.308
1090	HyS0166.7g	52.9601	2.54697	0.392181	3.94454	7.99544e-05	0.00138563	14.9527	18.1283	13.034	87.2683	89.4841	94.8934
1091	HyS0061.23g	54.6978	3.38415	0.605057	3.94038	8.1353e-05	0.00140858	0	9.54121	18.9585	113.735	74.8273	111.125
1092	HyS0025.233g	60.8195	3.04155	0.518187	3.93979	8.15522e-05	0.00141073	27.4132	5.72473	7.10943	95.852	106.455	122.363
1093	HyS0076.4g	210285	-2.11737	0.283774	-3.93753	8.23245e-05	0.00142279	512891	213983	298517	61971.9	94654.2	79691.7
1094	HyS0061.110g	2309.25	-2.1056	0.280853	-3.93659	8.26474e-05	0.00142707	2969.35	4556.88	3713.49	529.332	841.614	1244.85
1095	HyS0001.47g	340.264	2.16029	0.29515	3.93121	8.45211e-05	0.00145809	76.0094	112.586	184.845	614.454	575.476	478.213
1096	HyS0027.15g	70504.7	-1.81113	0.206452	-3.92892	8.53269e-05	0.00147064	133507	78360.1	117346	27636.9	34076.5	32101.4
1097	HyS0004.431g	1673.41	1.6651	0.169418	3.92579	8.64441e-05	0.00148854	907.129	738.49	763.079	2926.35	2455.41	2249.97
1098	HyS0038.71g	135.49	2.28209	0.326823	3.92289	8.74929e-05	0.00150523	56.0725	34.3484	48.5811	156.654	237.596	279.686
1099	HyS0008.182g	3036.29	2.00588	0.25647	3.92203	8.7806e-05	0.00150924	1771.89	802.416	1059.3	4904.91	5195.48	4483.71
1100	HyS0056.87g	105.794	2.25767	0.321222	3.91526	9.03083e-05	0.00155084	32.3975	46.7519	29.6226	144.493	170.483	211.013
1101	HyS0080.14g	30.9887	-3.14078	0.546834	-3.91486	9.04554e-05	0.00155196	67.2871	49.6143	50.9509	7.86845	7.71415	2.4972
1102	HyS0004.157g	5532.52	1.76828	0.196478	3.91026	9.21968e-05	0.0015804	1837.93	2600.93	3093.79	8909.23	8318.94	8434.28
1103	HyS0103.12g	33.7634	3.00423	0.51261	3.90985	9.23522e-05	0.00158163	9.96845	6.67885	5.92452	57.2251	57.8561	64.9271
1104	HyS1183.3g	8673.68	1.50602	0.129485	3.90791	9.30984e-05	0.00159296	4835.95	4331.71	4384.15	12166.1	12587.2	13737.1
1105	HyS0055.8g	47.7941	2.74744	0.447516	3.90475	9.43236e-05	0.00161246	17.4448	9.54121	10.6641	101.575	76.3701	71.1701
1106	HyS0076.37g	1422	-1.85841	0.220001	-3.90186	9.54563e-05	0.00163035	1597.44	2895.76	2194.44	610.163	651.074	583.095
1107	HyS0162.1g	39.4804	3.86844	0.735494	3.90002	9.61842e-05	0.0016413	12.4606	1.90824	1.1849	48.6413	47.8277	124.86
1108	HyS0044.89g	67.1916	-2.45937	0.374274	-3.89921	9.65063e-05	0.00164531	125.852	115.449	98.3471	15.0216	18.514	29.9663
1109	HyS0001.18g	386.362	-1.90474	0.232278	-3.89507	9.81702e-05	0.00167217	660.41	444.621	723.977	150.931	159.683	178.549
1110	HyS0026.157g	19.7165	4.08257	0.791907	3.89259	9.91785e-05	0.00168782	1.24606	2.86236	2.36981	44.3494	36.2565	31.2149
1111	HyS0048.127g	183.355	-5.80973	1.23577	-3.89208	9.93869e-05	0.00168985	652.934	393.098	34.3622	2.14594	3.85707	13.7346
1112	HyS0031.146g	82.9105	2.46533	0.376546	3.8915	9.96251e-05	0.00169237	31.1514	18.1283	27.2528	109.443	124.198	187.29
1113	HyS0003.414g	169.856	-1.93732	0.241204	-3.886	0.000101909	0.0017288	233.013	274.787	299.781	61.517	76.3701	73.6673
1114	HyS0073.18g	395.687	-1.96585	0.248553	-3.8859	0.000101953	0.0017288	544.527	828.177	515.434	136.625	155.826	193.533
1115	HyS0009.170g	910.914	1.58737	0.151166	3.88563	0.000102067	0.00172918	417.429	473.244	472.777	1314.75	1321.43	1465.85
1116	HyS0001.716g	124.41	-2.32211	0.340329	-3.88479	0.000102418	0.00173358	174.448	208.953	236.981	23.6054	46.2849	56.1869
1117	HyS0001.392g	108.351	-2.34407	0.346017	-3.8844	0.000102584	0.00173483	125.852	230.897	184.845	27.8972	33.1708	47.4467
1118	HyS0021.110g	582.186	-1.75344	0.194136	-3.88098	0.000104036	0.00175781	808.691	806.232	1078.26	236.769	278.481	284.68
1119	HyS0021.28g	962.179	1.84201	0.217006	3.88011	0.000104408	0.00176253	399.984	376.878	482.256	1677.41	1098.49	1738.05
1120	HyS0062.34g	18.1338	4.55527	0.91665	3.87855	0.000105082	0.00177231	2.49211	1.90824	0	29.3279	40.1136	34.9607
1121	HyS0019.63g	1871.92	1.59366	0.153639	3.864	0.000111547	0.00187968	961.956	935.039	899.343	2999.31	3028.58	2407.3
1122	HyS0235.1g	322.076	1.71562	0.185436	3.85912	0.000113795	0.00191586	157.003	145.981	148.113	509.303	455.135	516.919
1123	HyS0001.322g	51.133	-2.77206	0.459485	-3.85663	0.000114963	0.0019338	112.145	58.2014	97.1622	8.58376	16.9711	13.7346
1124	HyS0074.36g	1966.04	-1.59152	0.153425	-3.85545	0.000115516	0.00194137	3207.35	2530.33	3119.85	936.346	1015.95	986.392
1125	HyS4732.1g	224.785	2.53217	0.397963	3.85002	0.00011811	0.00198319	27.4132	55.339	116.121	460.662	327.08	362.093
1126	HyS0008.71g	467.127	2.15268	0.299425	3.84964	0.00011829	0.00198445	236.751	88.7333	190.77	739.634	791.472	755.402
1127	HyS0053.142g	16.9761	4.90588	1.0148	3.84892	0.000118641	0.00198858	0	1.90824	1.1849	30.0432	36.2565	32.4635
1128	HyS0002.439g	25613.3	-2.26375	0.328658	-3.84517	0.000120469	0.00201743	54518.7	45537.3	27137.9	12367.1	4499.66	9619.2
1129	HyS0010.61g	37.0695	-2.93423	0.503747	-3.83969	0.000123191	0.00206118	76.0094	62.0179	58.0603	4.29188	10.7998	11.2374
1130	HyS0005.420g	9.29994	6.49215	1.43082	3.83846	0.00012381	0.00206846	0	0	0	21.4594	13.1141	21.2262
1131	HyS0036.147g	854.98	-1.81054	0.211166	-3.83839	0.000123845	0.00206846	1380.63	1242.27	1372.12	489.275	357.165	288.426
1132	HyS0014.185g	621.927	-1.71374	0.186012	-3.83708	0.000124504	0.00207764	890.93	907.369	1064.04	330.475	297.766	240.979
1133	HyS0044.136g	70.4614	2.3694	0.357057	3.83524	0.000125443	0.00209146	24.9211	20.0365	23.6981	93.7061	128.055	132.351
1134	HyS0024.2g	128.63	-1.97941	0.255415	-3.83458	0.000125778	0.00209335	211.83	223.264	180.106	51.5026	50.142	54.9383
1135	HyS1596.1g	20.0935	-4.13955	0.818734	-3.83463	0.000125751	0.00209335	42.3659	49.6143	21.3283	0.715314	1.54283	4.99439
1136	HyS0009.128g	1003.33	1.66821	0.174721	3.82441	0.000131083	0.00217972	498.423	412.18	532.022	1713.89	1495	1368.46
1137	HyS0041.133g	27.3986	-3.42996	0.635756	-3.82215	0.000132292	0.00219789	51.0883	49.6143	48.5811	3.57657	1.54283	9.98878
1138	HyS0024.190g	1325.85	-1.68162	0.178721	-3.81386	0.000136814	0.00227102	2174.37	1903.47	1983.53	521.464	615.589	756.65
1139	HyS0014.198g	3135.39	1.56336	0.147784	3.81203	0.000137829	0.00228586	1622.37	1750.81	1381.6	4789.74	4413.26	4854.55
1140	HyS0045.69g	17.0344	4.91557	1.02804	3.80877	0.000139662	0.00231422	0	1.90824	1.1849	42.9188	26.2281	29.9663
1141	HyS0001.393g	145.003	-2.14392	0.301042	-3.79987	0.000144775	0.00239684	224.29	276.695	206.173	39.3423	48.5991	74.9159
1142	HyS0325.4g	2795.92	1.50487	0.133051	3.79455	0.00014791	0.0024466	1526.42	1356.76	1488.24	3900.61	4157.16	4346.37
1143	HyS0031.48g	715.412	1.63197	0.166654	3.79209	0.000149383	0.0024688	345.158	316.768	386.279	1185.99	1024.44	1033.84
1144	HyS0001.490g	40.035	-2.73982	0.459463	-3.78664	0.000152696	0.00252135	73.5173	61.0638	73.4641	7.15314	10.0284	14.9832
1145	HyS0040.207g	8356.12	-1.94848	0.250871	-3.78073	0.000156368	0.00257973	13841.2	12728.9	13246.1	2140.22	3359.51	4820.84
1146	HyS0036.119g	364081	-1.80483	0.213394	-3.77156	0.000162233	0.00267415	690867	386619	620898	149991	175278	160834
1147	HyS0031.29g	381.054	-1.84709	0.225045	-3.76407	0.000167167	0.00275131	497.177	580.106	710.943	183.12	132.683	182.295
1148	HyS0105.14g	1221.62	1.61096	0.162317	3.76402	0.000167205	0.00275131	685.331	555.299	568.754	2022.91	1804.34	1693.1
1149	HyS0006.5g	330.355	1.78496	0.208762	3.76007	0.000169863	0.00279261	142.05	129.76	174.181	451.363	519.162	565.615
1150	HyS0041.32g	29.6023	3.6971	0.71791	3.75687	0.000172052	0.00282614	3.73817	0.954121	8.29433	45.7801	33.9423	84.9046
1151	HyS0034.131g	97.6519	2.18389	0.315397	3.75365	0.000174277	0.0028602	37.3817	28.6236	40.2868	191.704	138.083	149.832
1152	HyS0012.112g	17.2011	5.50144	1.19946	3.75288	0.000174812	0.0028665	0	0.954121	1.1849	20.7441	31.628	48.6953
1153	HyS0001.500g	388.418	-1.66596	0.177703	-3.74759	0.00017854	0.00292508	610.568	561.023	599.562	191.704	166.626	201.024
1154	HyS0049.58g	3737.77	1.642	0.171462	3.74431	0.000180893	0.00296106	1871.58	1766.08	1805.79	6796.2	5537.22	4649.78
1155	HyS0013.198g	592.684	1.73789	0.197233	3.74121	0.000183138	0.00299521	332.697	216.586	272.528	868.391	951.926	913.973
1156	HyS0015.139g	396.164	1.68361	0.18279	3.73986	0.000184126	0.00300877	165.726	188.916	209.728	635.199	605.561	571.858
1157	HyS0030.197g	2103.95	-3.14415	0.574055	-3.73509	0.000187647	0.00306365	6737.43	2563.72	2039.22	320.461	413.478	549.383
1158	HyS0003.297g	1726.99	-1.6667	0.178526	-3.73444	0.000188132	0.00306892	2854.72	2287.98	2740.68	924.901	879.413	674.243
1159	HyS0006.70g	2261.25	-1.63308	0.169546	-3.73393	0.000188513	0.00307248	2751.29	3639.97	3867.53	1074.4	1093.09	1141.22
1160	HyS0047.130g	2101.33	-1.57724	0.154692	-3.73157	0.000190293	0.00309882	3143.8	2904.35	3398.31	1123.76	1126.27	911.476
1161	HyS0041.56g	1098.43	1.64872	0.173999	3.72828	0.000192792	0.00313682	452.319	518.088	623.26	1808.31	1546.69	1641.91
1162	HyS0056.81g	1095.02	-1.78061	0.209432	-3.72727	0.000193563	0.00314665	1766.91	1705.97	1613.84	349.788	559.276	574.355
1163	HyS0061.50g	750.763	-1.73581	0.197445	-3.72665	0.00019404	0.00314898	975.662	1443.59	1043.9	330.475	346.365	364.591
1164	HyS0101.39g	1244.66	-1.53396	0.143279	-3.72673	0.000193982	0.00314898	1715.82	1981.71	1854.38	645.213	666.503	604.321
1165	HyS0315.4g	3329.18	1.52871	0.141933	3.7251	0.000195234	0.00316564	1834.2	1503.7	1804.61	4872.72	4814.4	5145.47
1166	HyS0014.15g	281.253	-2.01901	0.27389	-3.72051	0.000198822	0.00322106	489.7	302.456	562.83	115.166	124.969	92.3962
1167	HyS0050.34g	18.8958	4.23748	0.870812	3.71777	0.000200987	0.00325333	1.24606	0	4.73962	34.3351	39.3422	33.7121
1168	HyS0012.283g	205.525	2.08915	0.292995	3.71729	0.000201373	0.0032568	73.5173	57.2473	104.272	251.79	351.765	394.557
1169	HyS0044.81g	16.191	4.80003	1.02285	3.71513	0.000203096	0.00328184	2.49211	0.954121	0	25.7513	35.4851	32.4635
1170	HyS0014.118g	11851.1	1.71983	0.193847	3.71341	0.000204486	0.0033015	6353.64	4985.28	5220.69	13909.3	19099.5	21538.3
1171	HyS0078.56g	1088.66	1.62508	0.168389	3.71212	0.000205528	0.00331548	535.804	527.629	536.762	1917.76	1596.83	1417.16
1172	HyS0018.326g	406.009	-2.23232	0.332288	-3.70857	0.000208429	0.00335941	1064.13	556.253	388.649	128.041	166.626	132.351
1173	HyS0029.144g	219.341	1.82265	0.222323	3.70024	0.000215394	0.00346871	90.9621	102.091	97.1622	387.7	340.965	297.166
1174	HyS0016.309g	777.258	1.59274	0.16027	3.69841	0.000216952	0.00348785	376.309	410.272	373.245	1055.8	1165.61	1282.31
1175	HyS0041.14g	119.856	-2.46889	0.39715	-3.69858	0.000216812	0.00348785	161.987	243.301	204.989	61.517	22.371	24.972
1176	HyS0006.75g	1799.8	-1.78994	0.213634	-3.69764	0.000217609	0.00349544	2593.04	2928.2	2853.25	557.945	951.155	915.222
1177	HyS0010.12g	158.773	-1.9732	0.263339	-3.69562	0.000219354	0.00352047	231.767	229.943	297.411	52.2179	76.3701	64.9271
1178	HyS0003.157g	7054.73	-1.49029	0.133004	-3.68624	0.000227595	0.00364963	9624.54	10897	10697.3	3805.47	3894.1	3409.92
1179	HyS0018.314g	293.871	1.95259	0.258585	3.68384	0.000229748	0.00368104	89.7161	122.128	149.298	402.722	415.021	584.344
1180	HyS0001.399g	694.268	-1.75762	0.20579	-3.68151	0.000231853	0.00371161	1314.59	873.975	1026.13	275.396	347.137	328.381
1181	HyS0007.231g	2007.71	-1.83853	0.227959	-3.67843	0.000234677	0.00375364	3511.39	2462.59	3443.33	1107.31	878.642	643.028
1182	HyS0968.2g	3345.57	-1.53615	0.145829	-3.67655	0.000236408	0.00377813	5371.75	4763.93	4794.12	1846.22	1786.6	1510.8
1183	HyS0155.11g	1359.92	1.80775	0.219807	3.67482	0.000238019	0.00380066	743.896	485.648	585.343	2545.8	2140.68	1658.14
1184	HyS0018.77g	1117.81	-1.62232	0.169498	-3.67157	0.000241068	0.00384609	1713.33	1421.64	1929.02	568.674	558.504	515.671
1185	HyS0014.215g	125.099	-2.16897	0.318792	-3.66688	0.000245528	0.00391394	281.609	164.109	168.256	49.3566	38.5707	48.6953
1186	HyS0047.97g	350.157	1.74522	0.203272	3.66613	0.000246253	0.0039222	164.479	133.577	186.03	565.813	561.59	489.45
1187	HyS0786.4g	1774.28	-1.72617	0.198286	-3.66225	0.000250011	0.00397869	2502.08	2229.78	3444.52	920.609	794.557	754.153
1188	HyS0026.29g	691.111	1.68271	0.18643	3.66202	0.000250234	0.00397889	388.77	269.062	328.219	1002.15	1025.98	1132.48
1189	HyS0022.55g	4735.33	-1.64668	0.176609	-3.66164	0.000250605	0.00398144	6954.24	5975.66	8603.59	2346.23	2045.02	2487.21
1190	HyS0052.66g	92.2305	2.16658	0.318625	3.66129	0.000250952	0.0039836	39.8738	38.1649	22.5132	144.493	153.512	154.826
1191	HyS0004.402g	10330.6	1.75337	0.206417	3.64977	0.000262479	0.00416307	4342.51	3751.6	6085.67	13430.7	16629.4	17743.8
1192	HyS0035.81g	112.91	2.1136	0.305401	3.64637	0.000265976	0.004215	36.1356	54.3849	35.5471	157.369	180.511	213.51
1193	HyS0048.71g	8054.73	1.78907	0.216499	3.64468	0.000267729	0.00423924	2467.19	3734.43	4643.64	12274.8	12693.6	12514.7
1194	HyS0012.102g	1345.42	-1.61617	0.169362	-3.6382	0.000274553	0.00434363	2298.97	1744.13	2046.33	698.861	697.359	586.841
1195	HyS0176.5g	2136.45	-1.64091	0.176311	-3.63514	0.000277833	0.00439185	3498.93	2653.41	3553.53	904.157	1122.41	1086.28
1196	HyS0076.1g	255.839	-1.89252	0.245804	-3.63103	0.000282297	0.00445869	431.136	396.914	379.17	77.2539	115.712	134.849
1197	HyS0030.66g	42.3615	2.76897	0.487296	3.63018	0.000283218	0.0044695	9.96845	16.2201	5.92452	80.8304	82.5414	58.6841
1198	HyS0073.15g	8.94736	6.42312	1.49596	3.62518	0.000288763	0.0045532	0	0	0	8.58376	13.8855	31.2149
1199	HyS0030.213g	45.0471	-2.70342	0.470279	-3.62215	0.00029217	0.00460308	84.7318	57.2473	92.4226	16.4522	6.94273	12.486
1200	HyS0001.658g	532.925	-1.62526	0.172777	-3.61888	0.000295883	0.00465769	894.669	725.132	796.256	257.513	279.252	244.725
1201	HyS0012.65g	25615.2	2.16108	0.320873	3.6185	0.000296321	0.00466071	4216.66	13138.2	10728.1	49873.1	36457.8	39277.1
1202	HyS0054.86g	28.0188	-3.09271	0.579724	-3.60985	0.000306378	0.00481487	41.1199	56.2932	53.3207	9.29908	3.08566	4.99439
1203	HyS0046.55g	2062.84	-1.73728	0.204404	-3.60697	0.000309796	0.00486454	3191.15	2363.36	3968.25	1027.19	948.069	879.013
1204	HyS0050.35g	20.454	3.49891	0.693163	3.60508	0.000312055	0.00489595	2.49211	3.81649	3.55471	34.3351	38.5707	39.9551
1205	HyS0059.41g	1044.64	-1.54569	0.151391	-3.60449	0.000312766	0.00490303	1558.82	1558.08	1549.86	468.53	556.962	575.604
1206	HyS0204.1g	312.475	-1.83186	0.230968	-3.6016	0.000316259	0.00495367	446.088	437.942	581.788	163.092	137.312	108.628
1207	HyS0002.413g	14026.1	-1.77937	0.216471	-3.60032	0.000317831	0.00497417	23708.7	26162	15298.3	5476.44	6156.66	7354.24
1208	HyS0006.15g	2365.98	-1.56849	0.157992	-3.59822	0.000320402	0.00501026	3103.93	3727.75	3784.59	1315.46	1063.01	1201.15
1209	HyS0040.62g	744.373	-1.52069	0.14474	-3.59737	0.000321448	0.00502246	1155.09	1091.51	1065.23	382.693	383.393	388.314
1210	HyS0285.10g	582.04	1.60342	0.167895	3.59403	0.000325608	0.00508325	281.609	321.539	260.679	924.901	836.985	866.527
1211	HyS0010.406g	2982.02	1.53749	0.149675	3.59102	0.000329382	0.00513793	1709.59	1315.73	1560.52	4320.49	4400.92	4584.85
1212	HyS0032.20g	13951.2	1.67907	0.189393	3.58552	0.000336407	0.00524317	8380.98	5149.39	6391.38	22121.1	20504.2	21160
1213	HyS0024.239g	2260.67	-1.49345	0.137893	-3.57849	0.000345583	0.00538175	3128.85	3235.43	3643.58	1170.97	1137.84	1247.35
1214	HyS0071.18g	101.725	2.39923	0.39127	3.57613	0.000348725	0.0054262	27.4132	22.8989	47.3962	228.185	113.398	171.058
1215	HyS0022.57g	578.534	-1.86849	0.243138	-3.57201	0.000354258	0.00550776	728.943	938.855	1055.75	174.537	294.681	278.437
1216	HyS0001.380g	231.897	1.78886	0.220898	3.57114	0.000355425	0.00552136	125.852	87.7792	99.532	354.08	353.308	370.834
1217	HyS0009.100g	108.063	2.11678	0.312781	3.57048	0.000356328	0.00553084	32.3975	46.7519	41.4717	140.201	172.797	214.759
1218	HyS0013.350g	832.278	-1.49927	0.140056	-3.56475	0.000364202	0.00564842	1203.69	1230.82	1254.81	443.494	435.078	425.772
1219	HyS0037.84g	20.4247	4.65516	1.0257	3.56357	0.000365842	0.0056692	4.98423	0	0	16.4522	42.4278	58.6841
1220	HyS0084.27g	29.1636	-3.24715	0.630809	-3.56233	0.000367585	0.00569154	53.5804	40.0731	65.1698	2.86125	10.7998	2.4972
1221	HyS0021.264g	3886.59	1.50916	0.142945	3.56193	0.000368142	0.00569549	2144.46	1770.85	2149.42	5931.38	5882.04	5441.39
1222	HyS0066.23g	2652.1	-1.52464	0.147327	-3.56108	0.000369336	0.00570929	3977.41	3787.86	4046.45	1519.33	1391.63	1189.91
1223	HyS0013.268g	131.683	4.9999	1.12409	3.55834	0.000373201	0.00576057	9.96845	0	14.2189	164.522	279.252	322.138
1224	HyS0018.325g	3154.42	6.71596	1.60637	3.5583	0.000373263	0.00576057	109.653	68.6967	0	6568.73	8426.17	3753.28
1225	HyS0006.305g	95.3506	2.39116	0.39162	3.55232	0.000381849	0.00588826	28.6593	47.7061	14.2189	153.792	150.426	177.301
1226	HyS0036.34g	66.1626	-2.47979	0.416884	-3.54965	0.000385737	0.00594337	105.915	87.7792	143.373	13.591	30.0852	16.2318
1227	HyS0003.338g	95.2503	-2.10098	0.310346	-3.54759	0.000388774	0.00598528	166.972	150.751	145.743	44.3494	26.2281	37.4579
1228	HyS0082.11g	499.78	1.79202	0.223403	3.54525	0.000392248	0.00603385	191.893	209.907	270.158	623.038	929.555	774.131
1229	HyS0030.193g	1891.91	1.66476	0.18753	3.54483	0.000392865	0.00603842	1028	685.059	1010.72	2782.57	3043.23	2801.85
1230	HyS0063.67g	185.523	-1.90095	0.254331	-3.54242	0.000396475	0.00608895	275.378	259.521	343.622	94.4214	64.0274	76.1645
1231	HyS0001.638g	183648	-1.78336	0.221401	-3.53819	0.000402883	0.00618234	313862	289649	250331	56911.8	106077	85058.2
1232	HyS0166.4g	448.149	1.68782	0.194435	3.53753	0.000403892	0.00619279	246.719	172.696	219.207	709.591	698.902	641.779
1233	HyS0070.76g	1268.64	-2.25711	0.355791	-3.53327	0.000410448	0.00628821	976.908	3468.23	1848.45	411.305	362.565	544.389
1234	HyS0009.74g	211.684	-1.77974	0.220766	-3.53199	0.00041245	0.00631101	310.268	334.897	336.513	88.6989	84.8556	114.871
1235	HyS0011.197g	1827.06	1.9087	0.257285	3.53189	0.000412605	0.00631101	1089.05	734.673	482.256	2866.98	2662.92	3126.49
1236	HyS0041.99g	9299.2	-1.82847	0.234655	-3.53058	0.000414643	0.00633705	19097.1	12735.6	11706.9	4261.84	4944.77	3049.08
1237	HyS0053.74g	521.423	-1.74407	0.21235	-3.50396	0.000458401	0.00700016	984.385	794.783	629.184	235.338	221.396	263.454
1238	HyS0089.41g	1119.08	-1.51845	0.147981	-3.50346	0.000459261	0.00700763	1613.64	1569.53	1792.76	535.055	591.675	611.813
1239	HyS0005.185g	118.514	-2.00561	0.287057	-3.50317	0.000459763	0.00700962	173.202	168.879	226.317	47.926	38.5707	56.1869
1240	HyS0056.47g	1290.02	1.48081	0.137278	3.50248	0.000460949	0.00702204	691.561	665.023	686.06	2005.02	1906.94	1785.49
1241	HyS0077.52g	913.778	1.97037	0.277106	3.50179	0.00046214	0.00703451	242.981	549.574	319.924	1243.22	1436.37	1690.6
1242	HyS0004.464g	2019.98	-1.60359	0.172512	-3.49883	0.000467312	0.0071075	3249.72	2538.92	3333.14	1115.89	998.211	884.007
1243	HyS0001.681g	5148.99	1.88994	0.25478	3.49297	0.000477685	0.00725942	3025.43	1351.04	2189.7	7193.19	8259.54	8875.03
1244	HyS0041.24g	80.3203	2.86477	0.5351	3.4849	0.000492324	0.00747588	3.73817	39.119	14.2189	143.063	141.94	139.843
1245	HyS0036.50g	150.37	1.84708	0.243169	3.48348	0.000494933	0.00750947	58.5647	62.0179	75.8339	244.637	231.424	229.742
1246	HyS0040.177g	392.944	1.75543	0.217051	3.48041	0.000500644	0.00759002	183.17	138.348	218.022	577.258	571.618	669.248
1247	HyS0027.191g	5262.75	-1.55058	0.158339	-3.47722	0.000506639	0.00767475	7309.37	8244.56	7989.81	2963.54	2844.21	2225
1248	HyS0023.177g	59.9358	-2.66543	0.479872	-3.47057	0.000519364	0.0078612	100.931	77.2838	133.894	18.5982	23.9139	4.99439
1249	HyS0023.77g	2139.44	2.0074	0.290383	3.46919	0.000522023	0.00789512	1333.28	637.353	587.713	4010.76	3464.42	2803.1
1250	HyS0012.229g	7.35229	6.16156	1.48808	3.4686	0.000523175	0.00790622	0	0	0	13.591	19.2854	11.2374
1251	HyS0029.17g	1474.24	-1.62211	0.179543	-3.46498	0.000530274	0.00800709	2047.27	2629.56	2000.12	665.957	830.814	671.746
1252	HyS0035.132g	26.616	3.13796	0.617062	3.46475	0.000530725	0.00800751	2.49211	7.63297	5.92452	60.0864	48.5991	34.9607
1253	HyS0032.117g	8394.51	-1.7517	0.217301	-3.45924	0.000541708	0.00816669	15221.8	9395.23	14216.5	3070.13	4038.36	4425.03
1254	HyS0049.100g	1072.03	1.62915	0.182157	3.45388	0.00055258	0.00832396	644.211	436.033	492.92	1654.52	1630	1574.48
1255	HyS4738.1g	1369.9	1.53295	0.154414	3.45148	0.000557527	0.00839178	677.855	635.445	798.626	2155.96	1946.28	2005.25
1256	HyS0046.22g	292.22	1.93109	0.269988	3.44866	0.000563377	0.00847308	92.2082	134.531	137.449	610.878	411.164	367.088
1257	HyS0071.16g	1456.7	-1.93886	0.272839	-3.44107	0.000579427	0.00870754	3127.6	1314.78	2490.67	589.418	653.388	564.366
1258	HyS0028.122g	16.814	-3.79721	0.81333	-3.43921	0.000583406	0.00876036	46.1041	20.9907	27.2528	1.43063	3.85707	1.2486
1259	HyS0012.228g	16523.1	1.7229	0.210489	3.4344	0.000593874	0.00891047	5442.77	8856.15	8750.52	27577.5	26961	21550.8
1260	HyS0023.176g	2628	-1.52172	0.152005	-3.43226	0.00059857	0.00897094	3893.93	3435.79	4364	1273.97	1340.72	1459.61
1261	HyS0041.136g	92.1687	2.12003	0.326337	3.43213	0.000598854	0.00897094	47.3501	24.8072	31.9924	144.493	145.797	158.572
1262	HyS0002.70g	798.726	-1.79693	0.232684	-3.42497	0.000614874	0.00920362	1467.85	826.269	1427.81	366.956	346.365	357.099
1263	HyS0011.71g	18.7701	-3.53164	0.740318	-3.41966	0.000626994	0.00937761	44.858	38.1649	20.1434	2.14594	2.31424	4.99439
1264	HyS1066.1g	230.329	-1.73483	0.215079	-3.41657	0.000634154	0.00947719	336.435	361.612	362.581	93.7061	100.284	127.357
1265	HyS0201.8g	6.44207	-6.31473	1.55649	-3.41457	0.00063883	0.00953953	12.4606	19.0824	7.10943	0	0	0
1266	HyS0027.220g	38.6365	-3.05542	0.602803	-3.40978	0.00065016	0.00970105	85.9779	52.4767	67.5396	9.29908	1.54283	14.9832
1267	HyS0029.60g	28.91	-2.95076	0.572246	-3.40895	0.000652127	0.00972272	34.8896	70.605	48.5811	7.15314	8.48556	3.74579
1268	HyS0010.323g	624.981	-1.64734	0.190181	-3.40382	0.000664507	0.00989947	1042.95	911.186	888.679	254.652	360.251	292.172
1269	HyS0078.36g	2754.56	1.46806	0.137523	3.40348	0.000665328	0.0099039	1371.91	1401.6	1615.03	3960.69	4235.07	3943.07
1270	HyS0036.102g	110.642	-2.1503	0.338149	-3.40175	0.000669562	0.00995908	133.328	204.182	202.619	27.8972	40.885	54.9383
1271	HyS0076.52g	3767.82	-1.64433	0.189429	-3.40141	0.000670392	0.00996358	5927.49	5999.51	5204.1	2261.11	1785.05	1429.64
1272	HyS0077.35g	21.351	-3.14195	0.630263	-3.39849	0.000677583	0.0100625	47.3501	39.119	28.4377	3.57657	4.62849	4.99439
1273	HyS0054.90g	363.433	1.94805	0.279116	3.3966	0.000682296	0.0101246	108.407	148.843	191.955	722.467	599.389	409.54
1274	HyS0049.130g	11680.6	1.55658	0.163879	3.39632	0.000682993	0.010127	5764.26	5635.99	6381.9	20374.3	17400.8	14526.2
1275	HyS0395.4g	165.761	-1.98907	0.291593	-3.39195	0.000693983	0.0102818	195.631	333.942	265.419	82.2611	58.6275	58.6841
1276	HyS0025.76g	114.038	2.25203	0.36922	3.39101	0.000696352	0.0103088	23.6751	57.2473	36.732	136.625	231.424	198.527
1277	HyS0002.276g	4124.94	1.53546	0.157984	3.3893	0.000700716	0.0103653	2397.41	1887.25	2065.29	6886.32	5817.24	5696.1
1278	HyS0049.116g	1488.91	-1.57697	0.170499	-3.38402	0.00071433	0.0105584	2439.78	1975.99	2272.65	650.22	732.073	862.781
1279	HyS0082.13g	469.698	1.74577	0.220656	3.37977	0.000725465	0.0107146	186.908	202.274	258.309	598.718	874.013	697.966
1280	HyS0008.184g	974.746	1.74728	0.221288	3.37696	0.000732908	0.0108161	584.401	432.217	325.849	1465.68	1384.69	1655.64
1281	HyS0002.210g	115.87	2.26392	0.375129	3.3693	0.00075359	0.011111	59.8107	35.3025	24.883	131.618	211.368	232.239
1282	HyS0008.361g	1613.43	2.17411	0.348492	3.36913	0.000754066	0.011111	382.539	457.024	917.116	3569.42	2877.38	1477.09
1283	HyS0060.51g	2096.18	-1.58983	0.175641	-3.35815	0.000784661	0.0115528	2665.31	3561.73	3214.65	1208.16	955.783	971.409
1284	HyS0166.2g	141.624	1.98788	0.294313	3.35656	0.000789176	0.0116102	63.5489	43.8896	63.9849	173.821	236.053	268.448
1285	HyS0034.60g	325.722	-1.85718	0.25544	-3.35568	0.0007917	0.0116383	360.11	628.766	541.501	147.355	118.026	158.572
1286	HyS0082.51g	12612	1.5874	0.175068	3.3553	0.000792787	0.0116452	7769.16	5186.6	5939.93	18090.3	19441.2	19244.6
1287	HyS0012.274g	18.7903	3.56846	0.765562	3.355	0.000793661	0.011649	2.49211	3.81649	2.36981	50.072	27.7709	26.2206
1288	HyS0045.4g	10198	-1.95589	0.285211	-3.35152	0.000803692	0.0117871	23515.6	10356	14775.8	2955.68	4795.12	4789.62
1289	HyS0011.239g	66.3487	-2.23465	0.368947	-3.34642	0.000818623	0.0119967	93.4542	100.183	135.079	19.3135	30.0852	19.9776
1290	HyS0052.56g	25.2917	-2.85998	0.556077	-3.34482	0.000823373	0.012057	41.1199	47.7061	45.0264	6.43782	7.71415	3.74579
1291	HyS0045.123g	24.5255	3.09027	0.625154	3.34361	0.000826954	0.0121	3.73817	6.67885	4.73962	32.9044	41.6564	57.4355
1292	HyS0004.439g	595.29	-1.87953	0.263098	-3.34297	0.000828872	0.0121187	849.811	1105.83	855.501	344.781	252.253	163.566
1293	HyS0021.113g	1856.07	-1.46469	0.139263	-3.3368	0.000847478	0.0123812	2832.29	2891.94	2450.38	978.549	1004.38	978.901
1294	HyS0019.261g	128.464	2.2914	0.387136	3.33578	0.000850615	0.0124174	57.3186	47.7061	26.0679	287.556	226.025	126.108
1295	HyS0036.89g	2953.08	1.70716	0.212043	3.33501	0.000852962	0.0124421	1000.58	1366.3	1786.84	4118.78	4755	4690.98
1296	HyS0001.328g	2723.39	-1.6811	0.204378	-3.33254	0.000860577	0.0125383	3669.64	4937.58	3850.94	1624.48	1202.64	1055.07
1297	HyS0087.23g	2670.49	1.49395	0.148225	3.33244	0.000860887	0.0125383	1401.81	1347.22	1450.32	3766.84	4485.78	3570.99
1298	HyS0038.137g	206.976	2.05268	0.316385	3.32722	0.000877186	0.0127658	47.3501	121.173	71.0943	304.724	347.908	349.607
1299	HyS0007.348g	39.6421	-2.46235	0.44009	-3.32286	0.000891008	0.012957	82.2397	57.2473	61.615	11.445	11.5712	13.7346
1300	HyS0047.103g	566.372	-1.56474	0.170185	-3.31838	0.000905414	0.0131564	944.511	807.187	787.962	264.666	305.48	288.426
1301	HyS0026.249g	206.602	-2.09492	0.330093	-3.317	0.000909887	0.0132112	281.609	431.263	289.117	47.926	74.8273	114.871
1302	HyS0065.34g	42704.7	1.42051	0.126929	3.31299	0.000923051	0.013392	23995.3	22176.6	23515.6	57014.1	63591.6	65934.7
1303	HyS0015.84g	122682	-1.70466	0.213352	-3.30279	0.000957279	0.013878	224546	126614	212123	57760.9	60509	54540
1304	HyS0620.3g	201.4	1.761	0.23084	3.29665	0.000978447	0.014174	113.391	82.0544	80.5735	318.315	303.166	310.901
1305	HyS0008.326g	524.518	-3.30117	0.698313	-3.29533	0.000983079	0.0142302	1876.56	571.519	408.792	77.2539	85.6271	127.357
1306	HyS0002.401g	173.634	1.94451	0.286786	3.29345	0.000989666	0.0143145	84.7318	85.8709	43.8415	298.286	256.881	272.194
1307	HyS0026.211g	491.667	-1.63875	0.194073	-3.2913	0.000997263	0.0144134	645.457	796.691	790.331	268.958	201.339	247.222
1308	HyS0021.266g	40198.4	-1.72643	0.220846	-3.28933	0.00100428	0.0145036	76630	40539.7	68049.1	18574.6	19011.5	18385.6
1309	HyS0016.189g	3089.9	-1.45636	0.138772	-3.28852	0.00100716	0.0145231	4062.14	4598.86	4925.65	1636.64	1603	1713.08
1310	HyS0137.17g	131.057	2.18476	0.360254	3.28868	0.00100658	0.0145231	36.1356	41.0272	65.1698	256.798	256.11	131.103
1311	HyS0025.64g	3318.46	-1.54606	0.166313	-3.28335	0.00102581	0.0147808	5431.56	4416.63	4983.71	1448.51	1944.74	1685.61
1312	HyS0039.50g	12.8941	4.45513	1.05323	3.2805	0.00103623	0.0149195	1.24606	0.954121	1.1849	21.4594	20.0568	32.4635
1313	HyS0034.93g	107.515	2.24854	0.380931	3.27759	0.00104698	0.0150628	36.1356	52.4767	22.5132	125.18	172.797	235.985
1314	HyS0106.9g	2339.97	-1.45397	0.138518	-3.2773	0.00104804	0.0150665	3482.73	3242.1	3560.64	1146.65	1355.38	1252.34
1315	HyS0044.60g	1077.16	1.47946	0.146433	3.27427	0.00105937	0.0152179	616.798	517.134	573.494	1619.47	1595.29	1540.77
1316	HyS0072.22g	102.038	-2.60852	0.492109	-3.26863	0.00108068	0.0155123	295.315	171.742	59.2452	29.3279	31.628	24.972
1317	HyS0003.219g	1267.21	-1.71223	0.21801	-3.26694	0.00108716	0.0155934	1785.6	1608.65	2429.05	474.253	593.99	711.701
1318	HyS0037.74g	17.237	-3.53426	0.77594	-3.26605	0.00109058	0.0156306	41.1199	28.6236	24.883	0.715314	3.08566	4.99439
1319	HyS0005.33g	634.997	-2.10045	0.337182	-3.26368	0.00109976	0.0157502	628.012	1361.53	1097.22	152.362	207.511	363.342
1320	HyS0007.6g	1047.4	1.45645	0.139878	3.2632	0.00110163	0.015765	585.647	524.767	568.754	1502.16	1559.8	1543.27
1321	HyS0001.243g	442.734	-1.59857	0.183694	-3.25849	0.00112005	0.0160165	674.117	602.051	721.607	201.718	248.396	208.516
1322	HyS0007.112g	60.8242	-2.74748	0.536437	-3.25756	0.00112375	0.0160571	72.2713	123.082	120.86	4.29188	16.9711	27.4691
1323	HyS1548.2g	139.949	-1.78661	0.241597	-3.25588	0.00113042	0.0161403	231.767	207.044	212.098	57.2251	67.8845	63.6785
1324	HyS0062.30g	194.227	1.68813	0.211411	3.25495	0.00113413	0.016181	94.7003	93.5039	87.683	295.425	293.138	300.912
1325	HyS0046.134g	473.733	-1.56693	0.174281	-3.25297	0.00114207	0.016282	642.965	681.243	800.996	240.345	238.367	238.482
1326	HyS0036.81g	510.018	-1.62391	0.192003	-3.2495	0.00115607	0.0164692	661.656	845.351	800.996	221.747	240.681	289.675
1327	HyS0078.35g	11993.6	1.5148	0.158552	3.2469	0.00116668	0.0166078	5695.72	5767.66	7192.37	18896.4	18723	15686.1
1328	HyS0007.311g	947.325	-1.62358	0.192244	-3.24371	0.00117985	0.016781	1582.49	1107.73	1601.99	442.064	501.42	448.247
1329	HyS0035.9g	7956.07	1.83956	0.258843	3.24352	0.00118062	0.016781	4910.71	2973.04	2541.62	9779.77	11881.3	15649.9
1330	HyS0022.246g	474.471	-1.67364	0.207887	-3.24044	0.00119345	0.0169505	735.173	762.343	667.101	176.682	228.339	277.189
1331	HyS0030.129g	5198.08	1.63207	0.195087	3.23997	0.00119544	0.0169661	2021.1	2823.24	2763.2	9184.63	7997.26	6399.06
1332	HyS0089.3g	731.087	-1.57564	0.177702	-3.23939	0.00119788	0.0169879	1251.04	1033.31	1002.43	409.159	367.194	323.387
1333	HyS0022.5g	131.09	-1.96673	0.298559	-3.23799	0.00120374	0.0170582	171.956	245.209	207.358	39.3423	53.999	68.6729
1334	HyS0008.440g	50.0566	-2.54099	0.476168	-3.23622	0.00121123	0.0171515	99.6845	74.4215	80.5735	7.86845	11.5712	26.2206
1335	HyS0019.150g	1542.5	1.54618	0.169065	3.23058	0.0012354	0.0174806	743.896	721.316	896.973	2527.92	2382.13	1982.77
1336	HyS0023.96g	13202.9	1.56955	0.176387	3.22898	0.00124233	0.0175656	6352.4	7696.9	5913.86	22666.9	20221.9	16365.4
1337	HyS0028.245g	5.86023	-6.17497	1.60566	-3.22296	0.00126873	0.0179255	4.98423	12.4036	17.7736	0	0	0
1338	HyS0003.555g	595.278	1.87176	0.270516	3.22259	0.00127035	0.0179349	345.158	271.925	149.298	905.587	877.099	1022.6
1339	HyS0062.61g	101.158	-2.16224	0.360829	-3.22102	0.00127733	0.01802	163.233	165.063	165.887	20.0288	37.7993	54.9383
1340	HyS0047.32g	161.903	-2.06955	0.333317	-3.20881	0.00133286	0.0187893	332.697	228.035	223.947	39.3423	88.7127	58.6841
1341	HyS0010.24g	58.1893	2.17338	0.365781	3.20786	0.00133726	0.0188374	21.183	22.8989	18.9585	87.9836	89.4841	108.628
1342	HyS0038.99g	107.865	-2.11887	0.348891	-3.20694	0.00134155	0.0188836	152.019	195.595	177.736	22.89	53.999	44.9495
1343	HyS0026.162g	26.9329	-2.67686	0.52302	-3.20611	0.00134541	0.0189239	48.5962	45.7978	45.0264	5.72251	7.71415	8.74018
1344	HyS0993.2g	24.1881	-2.83593	0.573317	-3.2023	0.00136333	0.0191617	32.3975	42.9355	52.1358	5.72251	6.94273	4.99439
1345	HyS0012.236g	73.186	-2.0422	0.325475	-3.20209	0.00136437	0.019162	119.621	101.137	132.709	31.4738	25.4567	28.7177
1346	HyS0017.263g	473.026	3.03093	0.63448	3.20093	0.00136984	0.0192246	59.8107	195.595	53.3207	1118.75	718.959	691.723
1347	HyS0023.222g	14.5772	3.89315	0.904293	3.19935	0.00137739	0.0193163	0	1.90824	3.55471	27.8972	31.628	22.4748
1348	HyS0024.172g	1338.1	1.63134	0.197486	3.19688	0.00138921	0.0194675	580.662	811.003	566.384	2338.36	1935.48	1796.73
1349	HyS0052.112g	37.6243	-2.6438	0.515141	-3.19097	0.00141797	0.0198557	97.1924	45.7978	52.1358	10.0144	13.1141	7.49159
1350	HyS0051.114g	1437.32	1.53227	0.167097	3.18541	0.0014455	0.0202263	801.214	613.5	802.181	1962.82	2231.7	2212.52
1351	HyS0007.253g	1150.98	-1.54033	0.169928	-3.17977	0.00147393	0.0206089	1907.71	1603.88	1628.06	520.033	678.074	568.112
1352	HyS0047.4g	552.856	-1.61635	0.194403	-3.17049	0.00152182	0.0212626	709.006	811.957	978.731	242.491	271.538	303.409
1353	HyS0052.42g	1807.92	-1.49369	0.155743	-3.16989	0.00152499	0.0212912	2358.79	2578.99	3067.72	935.63	987.411	918.968
1354	HyS0001.551g	23.5407	3.49602	0.787711	3.1687	0.0015312	0.0213622	9.96845	1.90824	0	52.9332	43.9707	32.4635
1355	HyS0018.127g	23.1017	3.09921	0.663321	3.1647	0.00155241	0.0216353	2.49211	4.77061	7.10943	26.4666	47.8277	49.9439
1356	HyS0024.192g	264.16	-1.75471	0.238487	-3.16456	0.00155319	0.0216353	387.524	429.355	402.868	95.852	109.541	159.821
1357	HyS0036.118g	57.4494	-2.22324	0.386588	-3.1642	0.0015551	0.0216353	124.606	82.0544	77.0188	20.0288	18.514	22.4748
1358	HyS0055.3g	4729.48	-1.53734	0.169822	-3.16415	0.00155536	0.0216353	7934.89	7214.11	5958.89	2456.39	2709.98	2102.64
1359	HyS0055.13g	397.558	1.66476	0.210126	3.16365	0.00155805	0.0216568	237.997	162.201	172.996	569.39	663.417	579.349
1360	HyS0029.204g	650.133	1.51301	0.162219	3.16244	0.00156453	0.0217309	350.142	357.795	303.336	966.389	901.784	1021.35
1361	HyS0014.17g	272.311	-1.76808	0.242923	-3.16183	0.00156779	0.0217602	310.268	448.437	503.585	110.874	129.598	131.103
1362	HyS0022.16g	1109.06	-1.58877	0.186264	-3.16095	0.00157257	0.0218104	1546.36	1906.33	1538.01	504.296	491.391	668
1363	HyS0002.457g	925.723	-1.56325	0.178382	-3.15753	0.00159111	0.0220514	1452.9	1184.06	1511.94	402.006	495.248	508.179
1364	HyS0032.33g	123.14	1.96424	0.305484	3.15642	0.0015972	0.0221196	58.5647	39.119	53.3207	150.216	202.882	234.736
1365	HyS0042.85g	456.914	1.69694	0.221003	3.15352	0.00161316	0.0223243	160.741	253.796	231.056	751.079	746.73	598.078
1366	HyS0104.25g	1614.78	1.81094	0.257933	3.14399	0.0016666	0.0230469	581.908	507.593	1060.49	2679.57	2564.18	2294.92
1367	HyS0016.269g	14.2432	3.83813	0.903602	3.1409	0.00168428	0.0232573	3.73817	1.90824	0	28.6125	26.2281	24.972
1368	HyS0263.4g	684.445	-1.53181	0.169311	-3.14104	0.00168351	0.0232573	1163.82	894.966	992.95	355.511	344.822	354.602
1369	HyS2945.1g	780.518	-1.59843	0.190715	-3.13783	0.00170203	0.0234853	930.804	1194.56	1394.63	389.131	375.679	398.303
1370	HyS0035.48g	38.0826	-2.73632	0.553535	-3.13678	0.00170813	0.0235522	98.4385	37.2107	62.8	12.1603	5.3999	12.486
1371	HyS0004.110g	973.645	-1.68141	0.217324	-3.13545	0.00171588	0.0236419	1781.86	1051.44	1620.95	439.203	501.42	446.998
1372	HyS0091.21g	71.4644	3.11764	0.675932	3.13293	0.00173073	0.0238291	14.9527	9.54121	20.1434	290.417	46.2849	47.4467
1373	HyS0018.202g	187.743	1.79035	0.252904	3.12511	0.00177738	0.0244535	83.4858	85.8709	82.9433	224.609	338.651	310.901
1374	HyS0001.183g	28004.8	-1.83578	0.26759	-3.12336	0.001788	0.0245818	54051.4	34043	43162.5	7342.7	15266.3	14162.8
1375	HyS0091.4g	24.7591	2.99546	0.639036	3.12262	0.00179251	0.0246259	1.24606	5.72473	9.47924	50.7873	40.1136	41.2037
1376	HyS0010.230g	97.3284	-1.98831	0.316845	-3.11923	0.00181324	0.0248882	135.82	160.292	169.441	27.1819	46.2849	44.9495
1377	HyS0068.10g	138.851	2.11065	0.356085	3.11907	0.00181424	0.0248882	43.612	82.0544	29.6226	198.142	223.71	255.963
1378	HyS0002.89g	9735.87	1.60068	0.192705	3.11711	0.00182635	0.0250361	5897.59	3567.46	5021.63	14116.7	14621.4	15190.4
1379	HyS0004.41g	2653.38	1.49799	0.15982	3.11592	0.0018337	0.0251186	1183.75	1623.91	1353.16	4028.65	3807.7	3923.09
1380	HyS0003.392g	873.119	-1.5749	0.184518	-3.11566	0.00183533	0.0251227	1376.89	1074.34	1472.84	489.275	425.821	399.551
1381	HyS0071.68g	169.213	-1.88217	0.283753	-3.10893	0.00187763	0.0256832	286.593	184.145	328.219	67.2395	77.9129	71.1701
1382	HyS0052.1g	255.501	1.62545	0.201361	3.10614	0.00189549	0.0259086	122.114	112.586	141.004	393.423	371.822	392.06
1383	HyS0007.57g	140.218	-1.88291	0.284317	-3.10537	0.0019004	0.0259571	265.41	207.998	187.215	45.7801	62.4846	72.4187
1384	HyS0035.13g	12.0928	4.39438	1.09357	3.10395	0.00190956	0.026027	0	1.90824	1.1849	20.0288	16.9711	32.4635
1385	HyS0045.20g	13558.8	1.4117	0.132629	3.10417	0.00190812	0.026027	7589.73	6646.41	7989.81	19151.8	20400.8	19574.3
1386	HyS2443.1g	51.1071	2.35045	0.435076	3.10393	0.00190966	0.026027	23.6751	9.54121	17.7736	100.144	75.5987	79.9103
1387	HyS0014.323g	903.858	-1.49539	0.159626	-3.10343	0.00191291	0.0260526	1480.32	1166.89	1356.72	464.239	486.763	468.224
1388	HyS0006.48g	2698.67	1.63057	0.203288	3.10185	0.00192312	0.0261728	1102.76	1293.79	1556.96	4987.17	3971.24	3280.07
1389	HyS0010.249g	6020.08	-1.48911	0.157773	-3.10009	0.00193464	0.0263105	7574.78	10361.8	8694.83	3132.36	3051.72	3305.04
1390	HyS0011.349g	916.231	-1.54778	0.176754	-3.09914	0.00194084	0.0263758	1395.58	1262.3	1436.1	384.839	482.906	535.648
1391	HyS0056.82g	1009.68	-1.62508	0.201734	-3.09852	0.00194491	0.0264122	1631.09	1241.31	1700.34	410.59	482.906	591.835
1392	HyS0033.223g	20.1884	3.01343	0.649934	3.0979	0.00194897	0.0264483	3.73817	4.77061	4.73962	35.0504	31.628	41.2037
1393	HyS0048.4g	131.152	-1.767	0.247651	-3.09709	0.00195428	0.0265014	216.814	188.916	202.619	55.0792	64.7989	58.6841
1394	HyS0090.33g	3070.64	-1.60901	0.196981	-3.0917	0.00199016	0.0269686	5091.39	3862.28	4920.91	1175.26	1775.8	1598.21
1395	HyS0041.31g	1284.6	1.47384	0.153543	3.08604	0.0020284	0.0274671	742.65	708.912	588.898	1898.44	1953.22	1815.46
1396	HyS0395.3g	71.614	-1.99891	0.323713	-3.08579	0.00203012	0.0274706	115.883	120.219	106.641	25.7513	26.2281	34.9607
1397	HyS0019.215g	303.873	-1.60459	0.195977	-3.08502	0.00203541	0.0275225	406.214	511.409	455.003	158.8	151.969	139.843
1398	HyS0063.27g	41715.6	-1.76672	0.248742	-3.08239	0.00205346	0.0277467	81357.5	47202.3	64883	13093.8	20421.7	23335
1399	HyS0040.41g	3640.98	1.49093	0.159609	3.07583	0.00209916	0.0283439	2185.58	1589.57	1959.83	5504.34	5468.56	5137.98
1400	HyS0108.9g	806.997	-1.52196	0.169794	-3.07409	0.00211148	0.0284899	1156.34	1064.8	1370.93	394.853	450.506	404.546
1401	HyS0073.8g	838.388	1.69391	0.225779	3.07341	0.00211626	0.028534	537.05	320.585	331.773	1348.37	1353.83	1138.72
1402	HyS0024.126g	439.256	1.68225	0.223207	3.05657	0.00223883	0.0301436	277.871	176.512	172.996	696.716	663.417	648.022
1403	HyS0049.62g	962.224	-1.85946	0.281169	-3.05675	0.00223753	0.0301436	1606.17	1733.64	1184.9	240.345	533.819	474.467
1404	HyS0002.501g	178.344	-1.68512	0.224221	-3.05557	0.00224636	0.0302234	257.934	302.456	255.939	81.5458	91.027	81.1588
1405	HyS0017.138g	18399	-1.49908	0.163393	-3.05448	0.00225453	0.0303091	28107.3	22462.9	30975.8	10437.9	8898.27	9511.82
1406	HyS0097.28g	1742.35	1.71231	0.233216	3.05429	0.00225593	0.0303091	1097.78	591.555	757.154	2953.53	2814.12	2239.98
1407	HyS0034.139g	1992.54	1.6651	0.218201	3.04809	0.00230301	0.0309195	735.173	961.754	1169.5	3662.41	2985.38	2441.01
1408	HyS0047.10g	5405.55	1.47988	0.157551	3.04586	0.00232017	0.0311279	2695.22	2852.82	3012.03	9362.74	7410.98	7099.53
1409	HyS0001.561g	16.4046	3.73492	0.900271	3.03788	0.00238246	0.0319408	6.23028	0.954121	0	37.9116	30.8566	22.4748
1410	HyS0250.2g	156.449	1.81325	0.268181	3.03248	0.00242551	0.032495	87.224	50.5684	71.0943	227.47	247.624	254.714
1411	HyS0027.158g	259.875	-2.42364	0.469578	-3.03173	0.00243155	0.0325528	883.454	240.439	190.77	95.1367	73.2844	76.1645
1412	HyS0040.77g	2591.82	-1.60685	0.200485	-3.02689	0.0024708	0.0330548	3125.11	4032.12	4552.4	1506.45	1295.98	1038.83
1413	HyS0014.193g	28.7303	3.03102	0.671504	3.02458	0.0024898	0.0332854	1.24606	5.72473	11.849	75.1079	44.7421	33.7121
1414	HyS0057.97g	1658.5	1.45003	0.148891	3.02253	0.00250671	0.0334878	787.508	923.589	953.848	2310.46	2369.79	2605.82
1415	HyS0039.128g	410.225	-1.58866	0.19506	-3.01783	0.00254592	0.0339876	590.631	534.308	721.607	189.558	206.739	218.505
1416	HyS0012.115g	53.0002	2.41523	0.469126	3.01675	0.00255503	0.0340852	29.9054	11.4495	9.47924	88.6989	101.055	77.4131
1417	HyS0043.58g	4830	-1.47746	0.158533	-3.01173	0.00259763	0.0346289	7410.3	6280.98	7634.34	2891.3	2515.58	2247.48
1418	HyS0277.1g	24.0156	2.94755	0.646772	3.01118	0.00260237	0.0346677	1.24606	5.72473	9.47924	50.072	40.1136	37.4579
1419	HyS0001.476g	673.473	1.54603	0.181407	3.00996	0.00261283	0.0347825	315.252	355.887	360.211	1131.63	1037.55	840.306
1420	HyS0010.102g	1227.45	1.41261	0.137226	3.00676	0.00264045	0.0351007	665.394	670.747	675.396	1899.16	1753.43	1700.59
1421	HyS0022.182g	478.034	-2.00483	0.334184	-3.00681	0.00264007	0.0351007	945.757	956.984	392.203	132.333	213.682	227.245
1422	HyS0016.279g	21.9267	3.22984	0.74198	3.00526	0.00265354	0.0352499	9.96845	1.90824	1.1849	48.6413	32.3994	37.4579
1423	HyS0037.92g	8.94534	-4.85857	1.28426	-3.00451	0.00266009	0.0353121	22.429	11.4495	17.7736	0	0.771415	1.2486
1424	HyS0152.4g	325.281	1.82059	0.273218	3.00342	0.0026696	0.0354135	120.867	121.173	189.585	605.155	551.562	363.342
1425	HyS0001.494g	7999.73	1.57758	0.192577	2.99922	0.00270673	0.0358808	3708.26	4325.99	4012.09	14137.5	12925.8	8888.77
1426	HyS0001.340g	12603.1	1.72397	0.241994	2.99168	0.00277445	0.0367527	4948.09	5901.24	6723.15	26104.7	19016.2	12925.5
1427	HyS0093.13g	11.1736	-3.8084	0.940981	-2.98455	0.00283995	0.0375941	21.183	16.2201	24.883	0.715314	1.54283	2.4972
1428	HyS0085.47g	201.303	-1.73596	0.246648	-2.98386	0.00284639	0.0376529	255.442	341.575	332.958	112.304	85.6271	79.9103
1429	HyS0027.16g	21.4878	-3.16213	0.725631	-2.97966	0.00288571	0.0381463	52.3344	28.6236	34.3622	0.715314	5.3999	7.49159
1430	HyS0026.170g	261.112	1.63465	0.213035	2.97909	0.00289109	0.0381907	125.852	143.118	112.566	427.042	413.478	344.613
1431	HyS0044.91g	663.829	1.52621	0.17681	2.97612	0.00291924	0.0385356	398.738	297.686	331.773	1035.06	1008.24	911.476
1432	HyS0007.271g	145.686	1.8455	0.28415	2.97554	0.00292469	0.0385806	85.9779	55.339	49.766	256.798	215.225	211.013
1433	HyS0058.117g	62.0903	-2.18159	0.397236	-2.97454	0.00293429	0.0386802	99.6845	75.3756	129.155	18.5982	18.514	31.2149
1434	HyS4689.1g	9779.51	1.46017	0.154746	2.97371	0.00294221	0.0387575	5542.46	4797.32	5303.63	16371.4	14271.2	12391.1
1435	HyS0016.93g	423.945	-1.65835	0.22143	-2.97318	0.00294733	0.038798	700.284	479.923	751.23	186.697	208.282	217.256
1436	HyS0025.144g	2264.17	-1.73201	0.246815	-2.96582	0.00301881	0.0397113	3500.17	2211.65	4730.14	984.272	1090.01	1068.8
1437	HyS0025.35g	310.145	-1.67823	0.228954	-2.96231	0.00305338	0.0401381	391.262	443.666	581.788	148.785	128.055	167.312
1438	HyS0018.231g	474.664	1.71496	0.241381	2.96194	0.00305703	0.0401581	149.527	244.255	270.158	624.469	772.958	786.617
1439	HyS0005.213g	9.60125	-4.95543	1.33619	-2.96023	0.00307405	0.0403536	34.8896	12.4036	8.29433	0	0.771415	1.2486
1440	HyS0018.109g	240.475	-1.85357	0.288581	-2.9578	0.00309844	0.0406455	458.549	353.979	315.185	89.4142	77.1415	148.583
1441	HyS0007.273g	317.898	1.64287	0.217462	2.95626	0.00311395	0.0408206	183.17	163.155	116.121	469.246	477.506	498.19
1442	HyS0014.123g	5.36078	5.68964	1.59218	2.94542	0.00322518	0.0422495	0	0	0	7.15314	10.0284	14.9832
1443	HyS0001.439g	24.9372	-2.71286	0.582743	-2.93931	0.0032894	0.0430609	51.0883	34.3484	45.0264	10.0144	5.3999	3.74579
1444	HyS0020.46g	5.40802	-6.04804	1.72217	-2.93122	0.00337639	0.044169	18.6908	1.90824	11.849	0	0	0
1445	HyS0053.117g	5.79584	5.79435	1.63699	2.92875	0.00340326	0.0444897	0	0	0	4.29188	9.25698	21.2262
1446	HyS0054.85g	20.9849	-2.82394	0.62368	-2.92448	0.00345033	0.0450738	27.4132	40.0731	42.6566	6.43782	3.08566	6.24299
1447	HyS0031.43g	308.233	1.65827	0.225247	2.92242	0.00347324	0.0453418	160.741	143.118	142.189	530.763	512.991	359.596
1448	HyS0008.210g	22.1461	-3.33723	0.801944	-2.91446	0.00356303	0.0464497	41.1199	37.2107	41.4717	0	3.08566	9.98878
1449	HyS0049.113g	627.324	-1.61252	0.210158	-2.91458	0.00356165	0.0464497	745.142	898.782	1193.2	319.03	319.366	288.426
1450	HyS0026.158g	55.3992	2.77755	0.610982	2.90932	0.0036221	0.0471873	1.24606	17.1742	23.6981	129.472	103.37	57.4355
1451	HyS0017.173g	4494.93	1.66384	0.228296	2.90782	0.00363962	0.0473618	2824.81	1878.66	1767.88	8527.25	6435.91	5535.03
1452	HyS0231.2g	230.182	1.65952	0.226816	2.90774	0.00364051	0.0473618	107.161	91.5956	133.894	321.176	366.422	360.845
1453	HyS0002.143g	3634.27	3.67705	0.920813	2.90726	0.00364609	0.0474016	1137.65	217.54	226.317	12087.4	4574.49	3562.25
1454	HyS0024.63g	198.842	1.7382	0.25408	2.90537	0.00366818	0.0476561	63.5489	103.999	106.641	300.432	290.052	328.381
1455	HyS0007.80g	187.839	1.89329	0.308255	2.89789	0.00375685	0.0487746	49.8423	114.495	73.4641	341.205	264.595	283.432
1456	HyS0102.53g	564.759	1.68315	0.235801	2.89714	0.00376577	0.0488568	321.483	184.145	300.966	974.257	848.556	759.147
1457	HyS0093.12g	78.7824	-2.21832	0.420705	-2.89591	0.00378065	0.0490161	114.637	93.5039	181.29	17.8828	41.6564	23.7234
1458	HyS0102.54g	886.191	-1.87146	0.301132	-2.89395	0.00380427	0.0492885	2186.83	1144.95	844.837	390.561	400.364	349.607
1459	HyS0059.33g	213.385	-1.61637	0.213021	-2.89347	0.00381015	0.0493309	307.776	296.732	360.211	100.144	101.827	113.622

## Sheet: lfc1_D1toD3
	Gene	baseMean	log2FoldChange	lfcSE	stat	pvalue	padj	Hd1_1	Hd1_2	Hd1_3	Hd3_1	Hd3_2	Hd3_3
1	HyS0019.269g	4827.09	-8.1082	0.250761	-28.3465	9.23911e-177	1.7801e-172	7116	9538.41	12203.2	34.0509	39.7886	31.087
2	HyS0056.25g	23347.4	-5.69124	0.197511	-23.7518	1.05175e-124	1.0132e-120	46523.6	45284.7	45615.1	815.275	1167.13	678.873
3	HyS0008.306g	3730.92	5.38785	0.200069	21.9317	1.29416e-106	8.31151e-103	205.63	130.625	186.768	7351.09	6244.78	8266.62
4	HyS0022.100g	33783.9	-4.78658	0.172931	-21.8964	2.81085e-106	1.35392e-102	65951.8	64033.1	65629.4	2308.65	2899.47	1881.18
5	HyS0095.27g	3152.92	-6.40611	0.26882	-20.1105	5.96625e-90	2.29903e-86	5615.15	5835.82	7244.8	62.2644	113.245	46.2104
6	HyS0035.43g	130268	4.54819	0.182112	19.4835	1.51408e-84	4.86197e-81	8597.22	9878.77	13569.3	259944	243857	245764
7	HyS0035.40g	7552.85	3.80872	0.145484	19.306	4.77972e-83	1.31558e-79	999.141	882.181	1141.7	13556.1	15189.1	13548.9
8	HyS2558.2g	747.763	-6.43391	0.282737	-19.2189	2.57083e-82	6.19151e-79	1534.12	1573.02	1326.96	20.4305	24.4853	7.5617
9	HyS0039.135g	696.57	-7.35072	0.357476	-17.7654	1.309e-70	2.80227e-67	1011.09	1494.83	1647.78	7.78305	11.2224	6.72151
10	HyS0015.116g	142948	-5.12582	0.232475	-17.7473	1.80686e-70	3.48128e-67	229645	305804	298358	5797.4	10937.8	7145.81
11	HyS0035.41g	50203.8	3.09669	0.118807	17.6479	1.05611e-69	1.84983e-66	11183.4	9666.27	10677.4	92945.2	89534.6	87215.8
12	HyS0043.34g	4570.82	-4.82759	0.220834	-17.3324	2.67834e-67	4.3003e-64	6731.19	9209.08	10550.9	277.271	396.866	259.618
13	HyS0016.104g	2546.77	-4.0483	0.176149	-17.3053	4.29146e-67	6.36027e-64	4246.56	5026.31	5136.12	349.265	279.541	242.815
14	HyS0004.426g	4893.84	-4.2378	0.187446	-17.2733	7.48023e-67	1.02944e-63	10364.3	8963.47	8556.69	386.234	610.092	482.269
15	HyS0007.93g	908.774	4.55526	0.208753	17.0309	4.84289e-65	6.22053e-62	75.0849	77.2713	69.285	1894.2	1378.32	1958.48
16	HyS0012.255g	2542.89	-4.26181	0.191608	-17.0233	5.51474e-65	6.64078e-62	5382.22	4662.95	4455.32	205.278	321.37	230.212
17	HyS0021.97g	16470.1	-4.38759	0.20625	-16.4246	1.27417e-60	1.44409e-57	22854	34695.7	36764.7	1348.41	1769.06	1388.83
18	HyS0027.122g	467.303	-4.72486	0.22768	-16.3601	3.68809e-60	3.94769e-57	880.541	913.457	906.729	31.1322	45.91	26.0459
19	HyS0012.244g	1035.61	-5.65842	0.285321	-16.3269	6.34957e-60	6.4388e-57	2117.73	1641.1	2333.1	51.5627	49.9908	20.1645
20	HyS0012.140g	169457	3.16857	0.134415	16.1334	1.48509e-58	1.43066e-55	32521.1	32214.8	37028.3	338181	283029	293768
21	HyS0045.133g	62869.9	-5.18972	0.260204	-16.1017	2.48325e-58	2.27832e-55	131358	123797	112004	2865.14	4999.08	2197.09
22	HyS0063.27g	11655.3	-5.23354	0.268373	-15.7748	4.63599e-56	4.06007e-53	15618.5	24352.4	28149.3	524.383	842.703	444.46
23	HyS0022.289g	1171.18	-5.82885	0.312219	-15.4662	5.86438e-54	4.91256e-51	2242.31	1813.12	2849.72	67.1288	29.5864	25.2057
24	HyS0020.276g	1326.77	-3.98576	0.193961	-15.3936	1.80673e-53	1.45043e-50	1945.38	2640.1	2902.44	155.661	168.337	148.713
25	HyS0012.141g	109709	3.57642	0.168457	15.2943	8.35041e-53	6.43549e-50	15546.8	14435.9	20936.1	212566	202888	191882
26	HyS0013.207g	14492.2	-3.93888	0.194849	-15.0828	2.1002e-51	1.55633e-48	26574.1	25762.6	29292.5	1846.53	2181.23	1296.41
27	HyS0034.107g	1452.09	-3.00701	0.140315	-14.3037	2.07624e-46	1.48159e-43	2563.12	2470.84	2714.16	315.214	350.956	298.267
28	HyS0049.116g	466.993	-4.57684	0.252533	-14.1639	1.53312e-45	1.05495e-42	775.593	872.982	1040.78	24.322	47.9504	40.3291
29	HyS0036.119g	106382	-3.3684	0.16999	-13.9326	4.01644e-44	2.66844e-41	178911	209015	194016	22998	17474.4	15877.9
30	HyS0007.86g	2155.87	3.87684	0.207257	13.8806	8.3096e-44	5.3367e-41	264.504	210.656	353.956	4137.67	3452.43	4516.02
31	HyS0021.266g	11469.2	-5.21161	0.305993	-13.7638	4.2099e-43	2.61652e-40	22156	22670.8	22178.7	540.922	956.968	311.71
32	HyS0057.69g	4786.59	-4.40148	0.248945	-13.6636	1.67591e-42	1.00905e-39	6941.94	8717.86	11761.9	582.756	381.563	333.555
33	HyS0043.10g	7945.87	-3.5086	0.186082	-13.4812	2.0192e-41	1.17891e-38	14135.6	16043	13644.6	1176.21	1627.25	1048.56
34	HyS0014.342g	4060.35	-3.42416	0.182321	-13.2961	2.43712e-40	1.38106e-37	6824.19	7915.71	7547.54	711.177	532.556	830.947
35	HyS0003.219g	369.75	-4.63488	0.273426	-13.2938	2.51313e-40	1.38344e-37	565.696	708.32	858.531	37.9424	24.4853	23.5253
36	HyS0075.49g	987.899	-4.84127	0.293187	-13.1018	3.21696e-39	1.7217e-36	1235.49	2131.4	2361.71	57.4	48.9706	92.4208
37	HyS0005.66g	60784.7	-5.15676	0.319765	-12.9995	1.23222e-38	6.41652e-36	104439	129570	120753	3132.68	5215.37	1598.04
38	HyS0012.113g	199.574	-5.32157	0.333195	-12.9701	1.80807e-38	9.16737e-36	377.131	366.119	424.747	7.78305	13.2629	8.40189
39	HyS0045.143g	1025.47	-4.84972	0.298436	-12.8996	4.5222e-38	2.23408e-35	1258.52	2209.59	2479.2	45.7254	67.3346	92.4208
40	HyS0008.1g	305.331	-3.99021	0.235043	-12.722	4.46386e-37	2.15013e-34	657.846	544.579	521.143	30.1593	38.7684	39.4889
41	HyS0015.86g	15007.5	-5.03473	0.318807	-12.6557	1.04027e-36	4.88853e-34	27696.9	29706.2	29974.8	758.848	1456.88	451.182
42	HyS0035.42g	29658.7	3.02528	0.160961	12.5824	2.63906e-36	1.21064e-33	6160.37	5755.79	7555.07	58592.8	53757.5	46130.6
43	HyS0007.256g	678.641	-3.31071	0.189617	-12.1862	3.68138e-34	1.64952e-31	1125.42	1098.36	1476.07	122.583	118.346	131.07
44	HyS0042.130g	16074.9	-4.91737	0.324331	-12.0783	1.37476e-33	6.01989e-31	26856.5	29213.1	37288.9	1027.36	1579.3	483.949
45	HyS0007.185g	1077.43	-3.13837	0.17773	-12.0316	2.42495e-33	1.03825e-30	1901.87	1962.14	1939.98	245.166	244.853	170.558
46	HyS0056.81g	304.627	-5.13003	0.347069	-11.8997	1.18725e-32	4.97276e-30	417.233	666.925	692.85	7.78305	24.4853	18.4842
47	HyS0063.26g	1727.69	-3.61869	0.221676	-11.8131	3.33828e-32	1.36848e-29	2652.71	3654.75	3277.48	214.034	347.895	219.289
48	HyS0007.85g	6284.02	4.24233	0.274809	11.7985	3.97403e-32	1.59516e-29	758.528	361.519	774.184	13417	9018.76	13374.1
49	HyS0078.34g	1580.41	-3.44507	0.207854	-11.7634	6.02332e-32	2.36839e-29	2228.66	3062.34	3393.46	271.434	308.107	218.449
50	HyS0068.67g	317.395	-4.23636	0.275277	-11.7567	6.51982e-32	2.51235e-29	529.007	614.491	664.232	24.322	47.9504	24.3655
51	HyS0002.70g	230.565	-3.65723	0.232647	-11.4217	3.25728e-30	1.23055e-27	437.711	413.033	430.772	30.1593	39.7886	31.9272
52	HyS0005.15g	1446.15	-2.57858	0.138338	-11.411	3.6847e-30	1.36525e-27	2354.08	2547.19	2531.91	444.607	376.462	422.615
53	HyS4803.1g	1028.12	3.08741	0.185639	11.2445	2.46549e-29	8.96274e-27	197.098	216.176	237.979	1685.03	2215.92	1616.52
54	HyS0017.286g	1478.46	-3.16863	0.202935	-10.6864	1.17915e-26	4.20715e-24	2279.85	2504.88	3197.65	288.946	359.118	240.294
55	HyS0019.268g	8085	-3.7108	0.256162	-10.5824	3.5974e-26	1.2602e-23	12438.5	15441.4	17187.2	1500.18	1248.75	693.996
56	HyS0063.28g	8595.63	-4.31854	0.314484	-10.5523	4.95566e-26	1.70501e-23	14129.6	17503.8	17477.9	1027.36	1067.15	368.003
57	HyS4682.1g	186.885	-4.25032	0.308661	-10.5304	6.25708e-26	2.115e-23	431.738	333.922	299.733	12.6475	21.4246	21.8449
58	HyS0012.142g	69906.9	2.74225	0.167601	10.3953	2.60574e-25	8.65601e-23	15441.9	17743.9	21354.8	130512	104975	129414
59	HyS0027.182g	2325.33	-3.66745	0.257515	-10.3584	3.8329e-25	1.25167e-22	3892.47	4811.98	4230.9	347.319	203.024	466.305
60	HyS0005.263g	122.649	-5.04486	0.390897	-10.3476	4.29048e-25	1.37774e-22	269.623	224.455	219.904	9.72882	7.14155	5.04113
61	HyS0004.173g	3125.86	-6.45617	0.528001	-10.3336	4.96419e-25	1.55089e-22	5338.7	6491.71	6713.11	103.125	81.6177	26.8861
62	HyS0094.28g	2793.51	-2.25635	0.121585	-10.3331	4.99068e-25	1.55089e-22	4737.17	4517.61	4604.44	981.638	1016.14	904.044
63	HyS0065.44g	318.702	-3.6526	0.25809	-10.2778	8.87067e-25	2.71288e-22	591.293	600.692	578.379	39.8882	68.3548	33.6076
64	HyS0026.70g	2793.1	-3.69443	0.263698	-10.2179	1.6494e-24	4.96547e-22	4304.58	5616.89	5634.67	277.271	595.809	329.354
65	HyS0041.83g	2503.32	-2.807	0.177498	-10.1804	2.42579e-24	7.19041e-22	3581.04	4269.24	5292.77	574.973	640.699	661.229
66	HyS0003.115g	21069.1	-2.99923	0.196595	-10.1693	2.71909e-24	7.93768e-22	43441.7	36674.4	32244.6	5845.07	4491.01	3717.84
67	HyS0049.131g	328.979	5.6488	0.461169	10.0805	6.74057e-24	1.93837e-21	10.2388	13.7984	15.0619	580.81	278.52	1075.44
68	HyS0016.267g	329.088	-3.37151	0.235769	-10.0586	8.41594e-24	2.38456e-21	486.345	614.491	700.38	64.2102	46.9302	62.174
69	HyS0012.251g	301.624	-2.90002	0.190846	-9.95577	2.37981e-23	6.64518e-21	510.236	531.7	554.28	73.939	67.3346	72.2563
70	HyS0013.268g	154.797	-6.45082	0.549763	-9.91485	3.588e-23	9.87572e-21	196.245	333.002	388.598	5.83729	5.10111	0
71	HyS0025.121g	188.548	-4.31189	0.337253	-9.82018	9.21777e-23	2.50139e-20	253.411	354.16	469.933	14.5932	17.3438	21.8449
72	HyS0076.59g	4328.02	-3.7662	0.284298	-9.72992	2.24773e-22	6.01487e-20	8436.81	6963.62	8788.65	676.153	793.732	309.19
73	HyS0003.558g	1014.98	3.05236	0.213968	9.5919	8.64762e-22	2.28238e-19	215.869	167.421	275.634	1937.98	1496.66	1996.29
74	HyS0031.157g	2629.45	-3.27038	0.241923	-9.3847	6.30968e-21	1.64282e-18	4228.64	5374.03	4691.8	700.475	430.533	351.199
75	HyS0013.182g	1072.24	3.76329	0.295537	9.35006	8.75997e-21	2.25038e-18	164.675	107.628	170.2	1672.38	1356.89	2961.67
76	HyS0048.107g	1888.72	-3.01624	0.215893	-9.3391	9.71609e-21	2.46316e-18	2423.19	3502.05	4161.62	380.397	388.704	476.387
77	HyS0003.411g	24978.8	-2.91081	0.204805	-9.32989	1.05981e-20	2.65187e-18	38364.1	49363.5	44556.2	6537.77	4184.95	6866.03
78	HyS0013.217g	906.992	-3.22953	0.239282	-9.31758	1.19028e-20	2.90293e-18	1226.95	1777.24	1912.87	162.471	225.469	136.951
79	HyS0056.82g	321.939	-3.55154	0.273803	-9.31891	1.17546e-20	2.90293e-18	489.758	575.855	713.936	70.0475	45.91	36.1281
80	HyS0039.137g	1067.77	-7.46241	0.70161	-9.21083	3.23628e-20	7.79417e-18	1467.57	2221.55	2681.03	15.5661	18.364	2.52057
81	HyS0033.69g	180.441	-3.5172	0.274342	-9.1754	4.49916e-20	1.07019e-17	361.773	339.442	293.708	26.2678	38.7684	22.6851
82	HyS0076.4g	53154.7	-2.97432	0.218342	-9.04234	1.53356e-19	3.6033e-17	73921.1	112873	96132.9	15426	9533.97	11040.9
83	HyS0024.48g	278.423	4.52041	0.391115	9.00095	2.2378e-19	5.19466e-17	11.0921	24.8372	36.1487	779.278	442.776	376.405
84	HyS0033.213g	8567.48	-3.94765	0.329331	-8.95042	3.54118e-19	8.12237e-17	8370.26	18371.3	21534.1	1197.62	1295.68	636.023
85	HyS0033.77g	174.886	-3.36972	0.268047	-8.84068	9.51389e-19	2.15652e-16	342.148	324.723	289.189	27.2407	40.8089	25.2057
86	HyS0105.14g	1263.55	-2.76399	0.199713	-8.83265	1.02225e-18	2.29019e-16	2412.95	2151.64	2042.4	304.512	415.23	254.577
87	HyS0037.119g	164.557	5.00955	0.45454	8.82112	1.13322e-18	2.50962e-16	6.8259	13.7984	9.03717	293.81	181.599	482.269
88	HyS0051.98g	1867.82	-2.75544	0.201014	-8.73293	2.48169e-18	5.43348e-16	2936.84	3300.59	3522.99	578.865	517.252	350.359
89	HyS0022.287g	859.628	-3.60432	0.299425	-8.69772	3.38629e-18	7.33074e-16	1599.82	1366.97	1798.4	196.522	125.487	70.5759
90	HyS0028.144g	1257.17	-2.7335	0.200206	-8.65859	4.77655e-18	1.02255e-15	2595.55	2157.16	1802.91	347.319	375.441	264.66
91	HyS0053.4g	1124.34	-2.12195	0.130086	-8.6247	6.42601e-18	1.36055e-15	1752.55	1834.27	1899.31	416.393	423.392	420.095
92	HyS0030.145g	12697.7	3.10497	0.24497	8.59275	8.49087e-18	1.77819e-15	3017.05	1698.13	3220.24	17805.7	24692.4	25752.6
93	HyS0010.273g	12851.6	-2.74716	0.203519	-8.58474	9.10384e-18	1.88606e-15	27415.4	20858.7	18838	3822.45	3612.6	2562.58
94	HyS4807.1g	106.336	-4.09798	0.361494	-8.56993	1.03551e-17	2.12246e-15	195.391	210.656	197.311	6.81017	10.2022	17.644
95	HyS0028.52g	210.8	-3.64729	0.311128	-8.50869	1.75905e-17	3.56755e-15	343.001	345.881	481.982	42.8068	32.6471	18.4842
96	HyS0034.126g	129.581	-4.43394	0.404873	-8.48153	2.22249e-17	4.46048e-15	267.916	229.054	245.51	5.83729	22.4449	6.72151
97	HyS0004.230g	2838.05	3.0345	0.241151	8.43666	3.26542e-17	6.48606e-15	588.734	591.493	673.269	3580.2	4442.04	7152.53
98	HyS0448.2g	135.644	-3.78687	0.330544	-8.43115	3.4229e-17	6.72948e-15	244.026	237.333	277.14	11.6746	28.5662	15.1234
99	HyS0012.310g	1091.06	-2.07169	0.128327	-8.35127	6.75352e-17	1.31434e-14	1803.74	1764.36	1720.07	415.421	419.311	423.455
100	HyS0012.204g	455.672	4.35845	0.406777	8.25623	1.50347e-16	2.89673e-14	41.8086	34.9561	51.2106	615.834	441.756	1548.47
101	HyS0041.130g	3479.73	2.86184	0.226002	8.23816	1.74882e-16	3.33609e-14	867.742	632.889	1027.22	6263.41	4643.03	7444.08
102	HyS0033.212g	409.082	-3.20942	0.26884	-8.21831	2.06385e-16	3.89846e-14	509.383	791.111	914.26	86.5865	91.8199	61.3338
103	HyS0024.213g	2996.53	-3.05624	0.250626	-8.20441	2.31728e-16	4.33467e-14	4158.68	6252.54	5637.69	849.326	654.982	425.976
104	HyS0036.37g	599.752	-2.70072	0.207617	-8.19165	2.57666e-16	4.77351e-14	1111.77	930.935	1075.42	132.312	206.085	141.992
105	HyS0004.77g	169.405	-3.41296	0.295841	-8.15626	3.45566e-16	6.34098e-14	239.76	336.682	352.45	26.2678	37.7482	23.5253
106	HyS0021.273g	2290.18	-2.7366	0.214659	-8.09004	5.9643e-16	1.0841e-13	3213.29	4123.9	4610.46	639.183	713.135	441.099
107	HyS0036.38g	6459.37	-5.67949	0.580415	-8.06232	7.48573e-16	1.34792e-13	10157.8	14270.4	13585.9	257.814	392.785	91.5806
108	HyS0007.401g	605.844	3.3112	0.288703	8.00545	1.1903e-15	2.12347e-13	79.3511	100.269	156.644	1261.83	744.762	1292.21
109	HyS0025.147g	641.216	-2.62668	0.204823	-7.9419	1.99104e-15	3.51939e-13	895.046	1129.63	1286.29	179.01	206.085	151.234
110	HyS0008.215g	1552.56	2.56218	0.198508	7.86961	3.55744e-15	6.23102e-13	502.557	430.512	414.204	3380.76	2337.33	2250.03
111	HyS0048.105g	13842.7	-3.57304	0.328258	-7.83846	4.56105e-15	7.91691e-13	22720	25050.6	28846.6	2467.23	3052.5	919.167
112	HyS0018.36g	1957.93	-2.37155	0.175116	-7.83221	4.79356e-15	8.24374e-13	2987.18	3279.43	3578.72	512.709	746.802	642.745
113	HyS0235.7g	344.9	3.8435	0.363101	7.83113	4.83491e-15	8.24374e-13	72.5252	24.8372	36.1487	551.624	497.868	886.4
114	HyS0377.4g	289.229	-2.69383	0.21737	-7.79239	6.57554e-15	1.11132e-12	439.417	521.581	542.23	93.3966	67.3346	71.4161
115	HyS0003.182g	3626.42	2.14796	0.148111	7.75068	9.1404e-15	1.53137e-12	1303.75	1177.47	1528.79	6207.96	5478.59	6061.96
116	HyS0057.51g	97.8541	-4.24459	0.42426	-7.64765	2.0468e-14	3.39962e-12	117.747	219.855	219.904	11.6746	11.2224	6.72151
117	HyS0008.25g	458.444	-2.6755	0.220225	-7.60813	2.78085e-14	4.57936e-12	701.361	765.354	911.248	148.851	130.588	93.261
118	HyS0058.108g	834.272	-2.93456	0.254468	-7.60237	2.90762e-14	4.74756e-12	1383.1	1218.86	1824	216.953	236.691	126.028
119	HyS0040.32g	288.773	-4.00956	0.398455	-7.55308	4.25069e-14	6.88219e-12	610.918	316.444	703.393	26.2678	57.1324	18.4842
120	HyS0013.252g	528.247	-3.81407	0.372748	-7.54953	4.36816e-14	7.01344e-12	1065.69	941.974	950.409	76.8577	110.184	24.3655
121	HyS0010.183g	255.704	-2.77162	0.236875	-7.47911	7.48252e-14	1.19145e-11	382.25	435.111	521.143	79.7763	57.1324	58.8132
122	HyS0007.342g	29335.7	-5.11577	0.551396	-7.46427	8.3765e-14	1.32287e-11	65084.9	56928.7	49065.8	1538.13	2758.68	637.704
123	HyS0006.25g	480.44	-2.71553	0.229914	-7.4616	8.54749e-14	1.3389e-11	777.299	907.938	816.357	172.2	97.9413	110.905
124	HyS0076.32g	340.192	-2.42592	0.191227	-7.45669	8.87236e-14	1.37858e-11	515.355	620.01	585.91	115.773	94.8806	109.225
125	HyS0029.27g	147.151	-3.17078	0.291266	-7.4529	9.1311e-14	1.40743e-11	255.971	252.052	286.177	23.3492	41.8291	23.5253
126	HyS0067.38g	10809.6	-2.27927	0.171973	-7.4388	1.01606e-13	1.55368e-11	18316.4	18186.4	17277.6	3884.72	2865.8	4326.97
127	HyS0010.262g	1157.01	-3.45664	0.33046	-7.434	1.05364e-13	1.59847e-11	2299.47	1760.68	2301.47	263.651	233.631	83.1787
128	HyS0018.287g	2986.14	-2.17018	0.160252	-7.30211	2.83294e-13	4.26424e-11	4866.01	4933.4	4858.98	1221.94	1161.01	875.477
129	HyS0001.387g	378.96	-3.64485	0.364003	-7.26601	3.70263e-13	5.53013e-11	611.771	622.77	872.087	32.1051	36.728	98.3021
130	HyS0060.113g	1317.25	-2.43389	0.197382	-7.26455	3.74279e-13	5.54711e-11	1850.67	2204.99	2613.25	430.987	473.383	330.194
131	HyS0037.82g	384.568	-3.34782	0.325483	-7.21335	5.45938e-13	8.02946e-11	679.177	743.276	677.788	106.044	68.3548	32.7674
132	HyS0083.28g	98.5329	-3.34285	0.325185	-7.20465	5.81918e-13	8.4938e-11	170.647	160.982	206.349	17.5119	21.4246	14.2832
133	HyS0079.35g	563.31	-3.13479	0.296826	-7.19206	6.38206e-13	9.24536e-11	1379.68	855.504	799.789	118.692	72.4357	153.755
134	HyS0010.272g	87261.5	-2.37424	0.19153	-7.17508	7.22664e-13	1.03907e-10	164909	143635	130367	34670.6	28287.7	21699.6
135	HyS0017.106g	354.945	3.98636	0.416436	7.17124	7.43235e-13	1.06073e-10	17.918	43.2351	67.7788	1005.96	585.607	409.172
136	HyS0003.339g	299.067	3.19047	0.305852	7.16186	7.95868e-13	1.1275e-10	61.4331	57.0336	58.7416	480.604	356.057	780.536
137	HyS0020.51g	1884.77	-2.04105	0.145427	-7.15856	8.15288e-13	1.14658e-10	2809.71	3100.97	3187.11	825.977	720.276	664.59
138	HyS0008.262g	444.836	-2.401	0.196518	-7.12912	1.01009e-12	1.41025e-10	639.075	776.393	828.407	147.878	157.114	120.147
139	HyS0023.301g	54914.2	-2.24623	0.175232	-7.11192	1.14438e-12	1.58625e-10	83123.2	100738	88266	23022.3	18874.1	15462
140	HyS0005.67g	324.387	-3.00127	0.281656	-7.10536	1.20008e-12	1.65156e-10	524.741	529.86	676.281	96.3153	41.8291	77.2974
141	HyS0042.169g	1280.89	-2.33919	0.189285	-7.07501	1.49438e-12	2.04201e-10	1841.29	1867.39	2709.64	414.448	422.372	430.177
142	HyS0045.56g	397.749	-3.8172	0.401016	-7.02515	2.13833e-12	2.90135e-10	555.457	857.343	814.851	31.1322	99.9817	27.7262
143	HyS0041.3g	54.6782	-5.82026	0.687936	-7.00685	2.43744e-12	3.28407e-10	111.774	100.269	109.952	0.972882	5.10111	0
144	HyS0031.77g	205.146	-3.11227	0.302445	-6.984	2.86897e-12	3.83864e-10	269.623	384.517	448.846	36.9695	58.1526	32.7674
145	HyS0015.87g	35137.9	-2.3897	0.199908	-6.95171	3.6089e-12	4.79536e-10	54711.3	62428.8	59902.9	14713.9	10460.3	8610.26
146	HyS0152.3g	357.491	-2.36921	0.197934	-6.91751	4.59663e-12	6.06598e-10	697.948	566.656	531.687	122.583	119.366	106.704
147	HyS0002.124g	393.085	-2.699	0.245714	-6.91454	4.69375e-12	6.152e-10	563.99	763.514	715.442	111.881	130.588	73.0965
148	HyS0045.10g	195.802	-3.20169	0.318863	-6.90483	5.02628e-12	6.54333e-10	302.046	326.563	430.772	57.4	33.6673	24.3655
149	HyS0002.397g	4198.3	-5.34399	0.629404	-6.90175	5.13656e-12	6.64202e-10	3662.95	8956.11	11965.2	222.79	283.622	99.1423
150	HyS0080.32g	58.8552	-4.46631	0.502587	-6.89693	5.31385e-12	6.82546e-10	104.095	111.307	122.002	4.86441	9.18199	1.68038
151	HyS0021.29g	69.5015	-4.53743	0.513512	-6.88871	5.63021e-12	7.18393e-10	133.958	122.346	143.088	11.6746	5.10111	0.840189
152	HyS0012.262g	1206.3	-2.31633	0.191236	-6.88329	5.84874e-12	7.41366e-10	1611.76	2029.29	2387.32	350.237	445.837	413.373
153	HyS0007.80g	1235.11	2.57498	0.229397	6.86572	6.6156e-12	8.3309e-10	406.994	315.524	341.906	1496.29	2144.51	2705.41
154	HyS0022.29g	40518.7	-2.98855	0.290099	-6.85472	7.14518e-12	8.88169e-10	53265	90148	72496.2	5015.21	10642.9	11545
155	HyS0061.29g	949.014	-2.40883	0.205514	-6.85516	7.12348e-12	8.88169e-10	1363.47	1656.73	1771.28	377.478	285.662	239.454
156	HyS0019.123g	188.957	-2.65504	0.242125	-6.8355	8.17199e-12	1.00929e-09	374.571	274.129	329.857	54.4814	46.9302	53.7721
157	HyS0007.144g	3180.44	-3.23036	0.326836	-6.82409	8.84823e-12	1.08585e-09	3300.32	6969.14	6976.69	648.912	349.936	837.669
158	HyS0040.68g	17218.3	2.21714	0.179175	6.79306	1.09779e-11	1.33868e-09	5289.22	6952.58	6044.36	30413.3	22599.9	32010.4
159	HyS0047.14g	4921	-2.2738	0.188457	-6.75907	1.38881e-11	1.6829e-09	7871.11	8480.52	8113.87	2054.73	1749.68	1256.08
160	HyS0020.152g	320.655	-3.25176	0.334739	-6.7269	1.73313e-11	2.08701e-09	509.383	542.739	688.331	42.8068	102.022	38.6487
161	HyS0010.141g	921.224	-2.06441	0.158868	-6.69995	2.08493e-11	2.49506e-09	1309.72	1508.63	1643.26	384.288	333.612	347.838
162	HyS0022.216g	54.0557	-5.80396	0.71984	-6.67364	2.4953e-11	2.96771e-09	123.719	72.6718	122.002	0	5.10111	0.840189
163	HyS0011.197g	2125.87	-2.11819	0.167591	-6.67216	2.52074e-11	2.97957e-09	3419.77	3175.48	3771.51	735.499	953.907	699.037
164	HyS0037.150g	712.04	2.16477	0.175061	6.6535	2.86201e-11	3.36234e-09	271.329	223.535	286.177	1174.27	1031.44	1285.49
165	HyS0004.118g	90.0938	3.41572	0.363838	6.63956	3.14611e-11	3.6737e-09	16.2115	18.3979	10.5434	193.603	172.417	129.389
166	HyS0050.71g	840.259	-2.47111	0.221845	-6.63125	3.32854e-11	3.86331e-09	1201.36	1388.12	1682.42	325.915	195.883	247.856
167	HyS0374.5g	1155.98	-2.43	0.216091	-6.6176	3.65081e-11	4.21199e-09	1984.63	1846.23	2018.3	425.149	416.25	245.335
168	HyS0021.28g	1066.82	-2.4426	0.218049	-6.61593	3.69222e-11	4.23441e-09	2000.84	1309.93	2096.62	289.919	316.269	387.327
169	HyS0049.137g	499.656	2.948	0.295002	6.60334	4.01998e-11	4.58301e-09	167.234	80.031	94.8903	862.946	1118.16	674.672
170	HyS0001.391g	127.962	-3.92747	0.446683	-6.5538	5.60918e-11	6.35718e-09	170.647	220.775	329.857	12.6475	6.12133	27.7262
171	HyS0026.138g	605.031	-2.16098	0.177206	-6.5516	5.69233e-11	6.41369e-09	863.476	983.369	1120.61	198.468	240.772	223.49
172	HyS0001.215g	103.212	-3.48749	0.379955	-6.54681	5.87776e-11	6.58412e-09	165.528	192.258	210.867	6.81017	24.4853	19.3244
173	HyS0036.103g	999.022	-5.91809	0.755193	-6.51236	7.39778e-11	8.2389e-09	1344.7	2150.72	2400.87	24.322	64.2739	9.24208
174	HyS0001.493g	55.1724	9.14586	1.25303	6.5009	7.98398e-11	8.84065e-09	0	0	0	124.529	141.811	64.6946
175	HyS0020.229g	146.034	-2.66668	0.256529	-6.49706	8.19073e-11	9.01776e-09	236.347	237.333	283.165	40.861	44.8897	33.6076
176	HyS0001.622g	420.014	2.97066	0.303941	6.4837	8.95029e-11	9.74827e-09	87.0302	75.4315	125.014	653.777	510.111	1068.72
177	HyS0017.57g	411.088	-2.20939	0.18653	-6.48361	8.95544e-11	9.74827e-09	759.381	612.651	655.195	147.878	161.195	130.229
178	HyS0048.52g	1044.89	-2.20178	0.18574	-6.47026	9.78321e-11	1.05895e-08	1572.52	1642.93	1933.95	405.692	419.311	294.906
179	HyS0007.94g	96.4281	3.36689	0.366932	6.45047	1.115e-10	1.20016e-08	13.6518	13.7984	25.6053	141.068	169.357	215.088
180	HyS0032.251g	62.9007	-3.96398	0.459831	-6.44582	1.14979e-10	1.23072e-08	104.948	126.026	123.508	13.6203	5.10111	4.20095
181	HyS0001.500g	127.746	-2.79723	0.280294	-6.41193	1.43689e-10	1.52953e-08	228.668	198.698	242.497	27.2407	40.8089	28.5664
182	HyS0007.154g	271.881	-2.37172	0.214174	-6.40472	1.50648e-10	1.5948e-08	487.198	428.672	451.858	71.9932	85.6986	105.864
183	HyS0045.71g	4800.09	-2.15405	0.180538	-6.39231	1.63394e-10	1.72028e-08	7972.65	7739.09	7803.59	1780.37	2149.61	1355.23
184	HyS0002.427g	3361.42	2.32789	0.208116	6.38053	1.76478e-10	1.84793e-08	1276.44	1129.63	941.372	5480.24	4284.93	7055.91
185	HyS0009.323g	848.144	-5.9943	0.787741	-6.34003	2.29725e-10	2.3925e-08	1500.84	1713.77	1795.38	37.9424	36.728	4.20095
186	HyS0055.64g	2262.71	-1.77271	0.122253	-6.32061	2.60532e-10	2.69874e-08	3505.95	3630.83	3364.84	997.204	1083.48	993.944
187	HyS0022.92g	99.8819	3.29142	0.362625	6.31898	2.63301e-10	2.71285e-08	23.0374	16.5581	15.0619	213.061	203.024	128.549
188	HyS0041.25g	675.818	-2.55802	0.247286	-6.30046	2.96761e-10	3.04132e-08	964.158	1068	1433.9	249.058	202.004	137.791
189	HyS0007.184g	72.0716	-3.48592	0.394768	-6.29716	3.03142e-10	3.09028e-08	152.729	134.305	109.952	16.539	7.14155	11.7626
190	HyS0011.117g	317.072	-2.30803	0.20799	-6.28892	3.19682e-10	3.24174e-08	523.034	441.55	619.046	102.153	104.063	112.585
191	HyS0022.309g	46.061	-4.81891	0.607456	-6.28673	3.24232e-10	3.27067e-08	76.7913	84.6305	105.434	6.81017	1.02022	1.68038
192	HyS0001.618g	2985.7	2.3507	0.214937	6.28419	3.29565e-10	3.30715e-08	732.931	1030.28	1176.34	4737.93	6088.68	4148.01
193	HyS0095.13g	198.544	-2.33586	0.212668	-6.28142	3.35499e-10	3.34925e-08	340.442	342.201	311.782	64.2102	61.2133	71.4161
194	HyS0372.3g	10671.9	-2.56379	0.250949	-6.23152	4.61925e-10	4.58758e-08	14528.9	19466.8	20771.9	3429.41	3905.41	1929.07
195	HyS0101.11g	52.9581	5.04533	0.652689	6.19795	5.72023e-10	5.65188e-08	4.26619	0.919896	4.51858	133.285	57.1324	117.626
196	HyS0019.282g	224.467	-2.31014	0.211468	-6.19546	5.81147e-10	5.71274e-08	331.056	383.597	406.673	78.8034	69.3751	77.2974
197	HyS0021.197g	1327.31	-5.90717	0.794178	-6.17893	6.45363e-10	6.31178e-08	2118.59	2994.26	2720.19	37.9424	83.6582	9.24208
198	HyS0048.39g	82.2743	-3.84218	0.460779	-6.16821	6.9067e-10	6.72078e-08	117.747	167.421	176.225	20.4305	5.10111	6.72151
199	HyS0001.59g	16958.7	-2.03604	0.16815	-6.16139	7.21088e-10	6.9815e-08	32411.9	26131.5	23260.2	7078.69	7059.93	5809.91
200	HyS0485.3g	104.128	-3.38001	0.386405	-6.15937	7.30341e-10	7.03574e-08	203.07	155.462	210.867	16.539	29.5864	9.24208
201	HyS0052.99g	173.385	-2.62181	0.263895	-6.14564	7.96416e-10	7.6341e-08	277.302	264.93	352.45	48.6441	59.1728	37.8085
202	HyS0014.196g	6993	-2.02465	0.167509	-6.11698	9.5368e-10	9.00713e-08	11681.7	11538.3	10459	3185.21	2898.45	2195.41
203	HyS0040.122g	160.069	3.29175	0.374562	6.11847	9.44754e-10	9.00713e-08	24.7439	36.7959	27.1115	346.346	368.3	157.115
204	HyS0050.70g	543.639	-2.26917	0.207464	-6.11755	9.50236e-10	9.00713e-08	998.287	872.982	829.913	235.437	147.932	177.28
205	HyS0106.28g	766.26	-3.17401	0.355861	-6.10915	1.00164e-09	9.41393e-08	1011.94	1437.8	1688.44	141.068	246.894	71.4161
206	HyS0026.139g	528.917	-2.46173	0.23947	-6.104	1.03443e-09	9.67495e-08	977.81	911.617	795.271	138.149	225.469	125.188
207	HyS0040.14g	672.153	-2.31594	0.216559	-6.07657	1.22782e-09	1.14282e-07	1040.95	1441.48	875.099	216.953	245.873	212.568
208	HyS0039.31g	6510.01	-2.4913	0.245569	-6.07286	1.25653e-09	1.16392e-07	10267.9	11288	11605.2	1908.79	2738.27	1251.88
209	HyS0105.15g	101.901	-3.40419	0.399761	-6.01408	1.80913e-09	1.66778e-07	162.968	157.302	237.979	12.6475	29.5864	10.9225
210	HyS0003.40g	2936.98	2.63762	0.272939	5.99994	1.9739e-09	1.81101e-07	534.98	923.576	983.545	5522.08	3364.69	6293.02
211	HyS0007.74g	5265.26	2.4182	0.236706	5.99142	2.08017e-09	1.89947e-07	2218.42	1276.82	1482.1	8847.39	6904.86	10862
212	HyS0018.81g	93.4204	-3.66221	0.445363	-5.97763	2.26406e-09	2.05763e-07	242.319	142.584	134.051	21.4034	14.2831	5.88132
213	HyS0072.72g	188.762	9.15502	1.36673	5.96682	2.41917e-09	2.18827e-07	1.70647	0	0	297.702	145.892	687.275
214	HyS0012.188g	27824	-2.1563	0.194107	-5.95703	2.56871e-09	2.31268e-07	54664.3	42766	38923.1	11542.3	11089.8	7958.27
215	HyS0033.183g	62739.2	1.90169	0.151967	5.93344	2.96657e-09	2.65846e-07	24618.5	25785.6	29074.1	113563	97756.6	85638
216	HyS0040.124g	99.4407	-4.37443	0.572943	-5.88965	3.87021e-09	3.45219e-07	115.187	195.938	257.559	8.75594	18.364	0.840189
217	HyS0153.16g	184.249	-2.80028	0.30678	-5.86831	4.40257e-09	3.90895e-07	238.906	321.044	406.673	36.9695	63.2537	38.6487
218	HyS0047.77g	10042.9	-1.94526	0.161453	-5.85468	4.77934e-09	4.22402e-07	13977.7	16205.8	17652.6	3755.32	4845.03	3821.18
219	HyS0153.14g	40.5665	-4.95008	0.675102	-5.85109	4.88364e-09	4.29648e-07	63.1395	62.553	109.952	0.972882	5.10111	1.68038
220	HyS0012.209g	151.983	-2.65683	0.284092	-5.83201	5.47632e-09	4.79601e-07	272.183	252.052	262.078	39.8882	57.1324	28.5664
221	HyS0031.57g	892.13	-2.36351	0.235006	-5.80205	6.55105e-09	5.71127e-07	1473.54	1482.87	1524.27	307.431	376.462	188.202
222	HyS0099.10g	4224.11	2.29765	0.223844	5.7971	6.74713e-09	5.85572e-07	996.581	1380.76	1911.36	6422.97	6924.24	7708.74
223	HyS0005.143g	1325.36	-2.10298	0.190676	-5.78459	7.26888e-09	6.28025e-07	2055.45	2047.69	2346.65	501.034	613.153	388.167
224	HyS0001.140g	27.5931	-8.32094	1.26606	-5.78245	7.36204e-09	6.30651e-07	56.3137	62.553	46.692	0	0	0
225	HyS0053.13g	1900.69	-1.93288	0.161331	-5.78239	7.36474e-09	6.30651e-07	2572.51	2966.67	3498.89	839.597	789.651	736.846
226	HyS0004.446g	153748	-2.00039	0.173071	-5.78024	7.45922e-09	6.35915e-07	258346	261137	218549	61993	72946.8	49519.9
227	HyS0007.72g	24720.8	2.00231	0.174485	5.74437	9.22653e-09	7.83117e-07	7749.95	10124.4	11757.4	41812.5	36604.5	40276.1
228	HyS0020.153g	88.7457	-3.15974	0.376712	-5.73313	9.85926e-09	8.33151e-07	121.16	147.183	210.867	11.6746	21.4246	20.1645
229	HyS0084.54g	189.141	-2.80199	0.314555	-5.72869	1.01208e-08	8.51517e-07	256.824	396.475	338.894	69.0746	40.8089	32.7674
230	HyS0018.113g	217.623	-2.99394	0.348956	-5.71401	1.10346e-08	9.24367e-07	392.489	382.677	384.08	36.9695	82.6379	26.8861
231	HyS0105.18g	80.0376	-3.55897	0.44934	-5.69494	1.23414e-08	1.02936e-06	155.289	164.661	122.002	12.6475	21.4246	4.20095
232	HyS0033.81g	1346.03	-2.14626	0.202321	-5.66554	1.46561e-08	1.21715e-06	2437.7	2162.68	1988.18	538.976	362.179	586.452
233	HyS0019.271g	395.762	-2.29944	0.229416	-5.66411	1.47788e-08	1.22208e-06	732.931	672.444	567.835	96.3153	162.215	142.832
234	HyS4582.1g	117.463	-2.53567	0.272596	-5.63351	1.76576e-08	1.45389e-06	197.098	214.336	189.781	39.8882	27.546	36.1281
235	HyS0023.319g	1776.63	-2.024	0.182298	-5.6172	1.94081e-08	1.59122e-06	2288.38	3284.95	2983.77	665.451	640.699	796.499
236	HyS0033.79g	1613.79	-1.97623	0.17387	-5.6147	1.96903e-08	1.60751e-06	2667.22	2622.62	2429.49	569.136	806.995	587.292
237	HyS0038.68g	104989	-2.44574	0.260828	-5.54291	2.97479e-08	2.41837e-06	173163	170551	188524	42628.8	36757.6	18307.7
238	HyS0014.224g	440.19	1.92447	0.166893	5.5393	3.03688e-08	2.45847e-06	164.675	187.659	200.324	716.041	692.73	679.713
239	HyS0085.38g	6514.03	-3.75398	0.497312	-5.53773	3.06424e-08	2.47024e-06	8348.93	13444.3	14593.5	1075.03	1199.78	422.615
240	HyS0015.108g	42.5951	-4.66544	0.663687	-5.52285	3.33551e-08	2.67772e-06	58.8734	78.1912	108.446	2.91865	7.14155	0
241	HyS0002.414g	466.648	2.66084	0.301391	5.51057	3.57672e-08	2.84763e-06	155.289	160.062	63.2602	920.346	659.063	841.87
242	HyS0049.55g	602.518	2.35989	0.246775	5.51063	3.57548e-08	2.84763e-06	209.896	195.018	183.756	1389.28	740.681	896.482
243	HyS0006.115g	104.259	-2.85262	0.337491	-5.4894	4.0331e-08	3.19776e-06	226.961	136.145	186.768	23.3492	20.4044	31.9272
244	HyS0032.10g	1862.99	-1.84988	0.154866	-5.48784	4.06885e-08	3.21289e-06	2563.12	3043.94	3143.43	896.024	808.015	723.403
245	HyS0012.200g	289.803	-2.28458	0.234334	-5.48182	4.20964e-08	3.31049e-06	399.315	468.227	575.366	118.692	94.8806	82.3385
246	HyS0052.116g	597.973	-1.96814	0.176943	-5.4715	4.46236e-08	3.49497e-06	790.951	1000.85	1066.39	245.166	245.873	238.614
247	HyS0152.2g	327.783	-2.45439	0.266139	-5.46476	4.6354e-08	3.6158e-06	505.116	501.344	656.701	142.041	86.7188	74.7768
248	HyS0009.324g	107.303	-3.58184	0.473012	-5.45831	4.80695e-08	3.7345e-06	177.473	193.178	222.917	10.7017	33.6673	5.88132
249	HyS0045.110g	3003.93	-1.6773	0.124323	-5.44789	5.09708e-08	3.94399e-06	4497.41	4475.3	4758.07	1330.9	1534.41	1427.48
250	HyS0002.59g	408.43	-2.2112	0.222389	-5.44631	5.14247e-08	3.9632e-06	568.256	653.126	795.271	117.719	139.77	176.44
251	HyS0014.261g	297.018	-2.087	0.199863	-5.43872	5.36637e-08	4.10719e-06	510.236	452.589	478.97	122.583	124.467	93.261
252	HyS0031.182g	41.9898	-4.19299	0.587105	-5.43854	5.37194e-08	4.10719e-06	56.3137	69.9121	112.965	1.94576	4.08089	6.72151
253	HyS0009.153g	496.97	2.46699	0.269944	5.43443	5.49711e-08	4.18628e-06	105.801	153.623	200.324	1070.17	647.841	804.061
254	HyS0072.69g	876.751	1.96207	0.177135	5.43131	5.59421e-08	4.24345e-06	368.598	366.119	338.894	1217.08	1293.64	1676.18
255	HyS0020.159g	403.217	-2.12082	0.206904	-5.41709	6.05768e-08	4.57699e-06	566.549	611.731	789.246	170.254	147.932	133.59
256	HyS0029.125g	10600.8	-1.8401	0.155439	-5.40465	6.49353e-08	4.88714e-06	16398.4	17710.8	15610.2	4245.66	4140.06	5499.88
257	HyS0019.165g	45.3836	4.13279	0.580046	5.40093	6.62961e-08	4.97014e-06	5.97266	1.83979	7.53097	95.3424	54.0717	107.544
258	HyS0101.21g	71.8774	-3.38994	0.443981	-5.38297	7.32654e-08	5.47134e-06	127.986	137.065	128.027	10.7017	22.4449	5.04113
259	HyS0079.20g	1106.07	-1.96945	0.180267	-5.37782	7.5394e-08	5.60856e-06	1872	1745.96	1667.36	540.922	448.897	361.281
260	HyS0060.47g	786.684	-2.66287	0.310696	-5.35208	8.6951e-08	6.44341e-06	708.187	1839.79	1528.79	170.254	233.631	239.454
261	HyS0011.244g	384.349	-2.4291	0.267943	-5.33359	9.62881e-08	7.10798e-06	510.236	658.646	775.69	147.878	134.669	78.9778
262	HyS0030.13g	1413.94	1.87141	0.1643	5.30376	1.13442e-07	8.34231e-06	595.56	522.501	706.405	2290.16	2361.81	2007.21
263	HyS0080.41g	127.163	-2.41097	0.267076	-5.28305	1.27054e-07	9.30777e-06	210.75	189.499	242.497	34.0509	40.8089	45.3702
264	HyS0037.84g	23.5017	-8.07352	1.34068	-5.27608	1.31977e-07	9.63181e-06	19.6245	50.5943	70.7911	0	0	0
265	HyS0037.122g	70.8465	3.33726	0.444003	5.26407	1.40901e-07	1.02443e-05	8.53237	12.8785	18.0743	134.258	81.6177	169.718
266	HyS0025.60g	375.426	-2.08273	0.206461	-5.24426	1.56909e-07	1.13653e-05	505.116	625.53	692.85	126.475	138.75	163.837
267	HyS0023.312g	85.9273	-2.66856	0.318221	-5.2434	1.57645e-07	1.13758e-05	138.224	162.822	144.595	28.2136	17.3438	24.3655
268	HyS0083.11g	174.643	-2.22081	0.234017	-5.21675	1.82094e-07	1.30911e-05	313.138	258.491	290.696	67.1288	66.3144	52.0917
269	HyS0013.181g	52.4928	3.72675	0.52421	5.20164	1.97539e-07	1.41487e-05	11.0921	4.59948	6.02478	74.9119	75.4964	142.832
270	HyS0068.10g	163.619	-2.2556	0.241482	-5.19957	1.99749e-07	1.42539e-05	236.347	266.77	308.77	54.4814	63.2537	52.0917
271	HyS0171.3g	285.932	-2.38328	0.266305	-5.19433	2.05459e-07	1.46073e-05	375.424	445.23	619.046	107.017	99.9817	68.8955
272	HyS0130.1g	225.483	-2.39216	0.268136	-5.19199	2.08059e-07	1.47378e-05	326.79	386.356	423.241	100.207	59.1728	57.1329
273	HyS0066.38g	82.9254	-2.83849	0.35487	-5.18074	2.21009e-07	1.55977e-05	140.784	129.705	165.681	17.5119	29.5864	14.2832
274	HyS0018.53g	40.7268	-4.93506	0.759681	-5.17988	2.22029e-07	1.56125e-05	51.1942	49.6744	135.558	0.972882	6.12133	0.840189
275	HyS0016.211g	2803.27	1.9146	0.17689	5.17047	2.33502e-07	1.63596e-05	1099.82	1248.3	1177.84	5247.72	4538.96	3506.95
276	HyS0300.1g	1028.18	-1.67998	0.131562	-5.16852	2.3595e-07	1.64712e-05	1588.73	1596.94	1515.23	506.871	495.828	465.465
277	HyS0003.251g	78.0268	-2.7681	0.342297	-5.1654	2.39924e-07	1.66809e-05	156.996	137.984	112.965	15.5661	24.4853	20.1645
278	HyS0034.60g	477.058	2.21865	0.235953	5.16481	2.40686e-07	1.66809e-05	175.767	140.744	191.287	667.397	662.124	1025.03
279	HyS0004.411g	4775.73	-1.73758	0.143133	-5.15313	2.56181e-07	1.76911e-05	7271.29	7777.72	6994.77	1892.25	2389.36	2329
280	HyS0006.302g	2339.19	-2.53447	0.297968	-5.14978	2.60793e-07	1.79453e-05	3259.37	4121.14	4587.87	620.699	1052.87	393.209
281	HyS0029.60g	92.1496	4.48158	0.677049	5.14229	2.71414e-07	1.86097e-05	8.53237	10.1189	4.51858	54.4814	88.7593	386.487
282	HyS0022.5g	34.2333	-4.09968	0.604563	-5.12715	2.94166e-07	2.00982e-05	46.928	64.3927	82.8407	5.83729	2.04044	3.36076
283	HyS0119.20g	697.251	-2.78744	0.350308	-5.10249	3.35216e-07	2.2822e-05	1510.23	1040.4	1102.53	198.468	257.096	74.7768
284	HyS0036.86g	46.2581	-3.9322	0.575318	-5.09666	3.45696e-07	2.34525e-05	53.7539	77.2713	129.533	9.72882	3.06066	4.20095
285	HyS0014.170g	25966.6	1.68266	0.134485	5.07611	3.85243e-07	2.60438e-05	12126.2	11265.1	13617.5	42160.8	40250.8	36379.4
286	HyS0065.39g	18.072	-7.69658	1.32771	-5.04371	4.56595e-07	3.07595e-05	22.1842	39.5555	46.692	0	0	0
287	HyS0001.419g	112.482	2.90669	0.378608	5.03606	4.75212e-07	3.19021e-05	27.3036	14.7183	39.1611	262.678	171.397	159.636
288	HyS0119.16g	668.116	-2.54574	0.307624	-5.02476	5.04066e-07	3.37216e-05	1252.55	1015.57	1153.75	301.593	178.539	106.704
289	HyS0078.66g	2074.06	-1.85637	0.170786	-5.01426	5.3237e-07	3.5492e-05	3430.01	3098.21	3221.75	925.211	1050.83	718.362
290	HyS0004.301g	108.555	-2.69516	0.338275	-5.0112	5.40923e-07	3.5845e-05	195.391	161.902	206.349	28.2136	41.8291	17.644
291	HyS2082.2g	11510.2	-3.60554	0.51996	-5.01103	5.41386e-07	3.5845e-05	17507.6	20967.2	25343.2	2037.21	2480.16	725.923
292	HyS1277.2g	122.514	-2.47556	0.294921	-5.00322	5.63815e-07	3.72021e-05	201.364	220.775	200.324	48.6441	38.7684	25.2057
293	HyS0078.83g	118.931	-2.37663	0.27551	-4.99665	5.83357e-07	3.83602e-05	172.354	193.178	233.46	38.9153	33.6673	42.0095
294	HyS0082.42g	207.405	2.97465	0.395751	4.98963	6.04941e-07	3.96442e-05	46.928	30.3566	64.7664	215.98	299.945	586.452
295	HyS0109.21g	1946.91	-2.11587	0.224074	-4.9799	6.36172e-07	4.15496e-05	2715.85	3054.06	3721.81	972.882	653.962	562.927
296	HyS0066.39g	102.816	-2.66741	0.335076	-4.97622	6.48375e-07	4.22035e-05	147.61	152.703	233.46	23.3492	24.4853	35.2879
297	HyS0001.551g	26.2534	-5.79055	0.963098	-4.9741	6.55509e-07	4.25242e-05	63.1395	52.4341	39.1611	1.94576	0	0.840189
298	HyS0065.45g	71.7896	-2.92725	0.387664	-4.97144	6.64583e-07	4.29682e-05	104.095	126.026	150.619	9.72882	23.4651	16.8038
299	HyS0038.69g	458.432	-2.59021	0.31999	-4.96956	6.71053e-07	4.32414e-05	672.351	803.07	882.63	146.905	182.62	63.0142
300	HyS0017.53g	143.177	-2.36079	0.274226	-4.96229	6.96672e-07	4.4594e-05	222.695	220.775	275.634	60.3187	41.8291	37.8085
301	HyS0042.77g	107.094	2.50573	0.303418	4.96258	6.95639e-07	4.4594e-05	34.9827	33.1163	27.1115	191.658	211.186	144.513
302	HyS0056.35g	5181.17	-1.76249	0.154309	-4.94132	7.75972e-07	4.95055e-05	9076.74	6994.89	7937.65	2498.36	2487.3	2092.07
303	HyS0047.109g	592.711	-1.9738	0.197229	-4.93742	7.91637e-07	5.03382e-05	918.083	875.741	1040.78	299.648	220.368	201.645
304	HyS0015.220g	92.9781	-3.97658	0.603108	-4.9354	7.99862e-07	5.06939e-05	233.787	175.7	114.471	4.86441	26.5258	2.52057
305	HyS0030.115g	95.3339	-2.72369	0.349685	-4.92926	8.2543e-07	5.21428e-05	176.62	179.38	140.076	33.078	28.5662	14.2832
306	HyS0029.198g	68.1062	-2.86328	0.378315	-4.92521	8.42682e-07	5.30587e-05	90.4431	124.186	144.595	15.5661	20.4044	13.443
307	HyS0045.123g	26.5081	-7.27921	1.2776	-4.91486	8.88446e-07	5.5758e-05	39.2489	49.6744	69.285	0	0	0.840189
308	HyS0061.35g	109.012	-2.53791	0.313676	-4.90284	9.44602e-07	5.90898e-05	199.657	160.982	197.311	44.7526	24.4853	26.8861
309	HyS0083.22g	61.5295	3.619	0.53527	4.89287	9.93785e-07	6.19652e-05	12.7986	8.27907	6.02478	138.149	51.0111	152.914
310	HyS0056.66g	440.495	-2.10643	0.226973	-4.8747	1.08977e-06	6.77307e-05	669.791	689.922	784.727	212.088	166.296	120.147
311	HyS0015.5g	351.201	-2.035	0.212387	-4.87317	1.09824e-06	6.79952e-05	647.607	539.059	507.588	124.529	120.386	168.038
312	HyS0022.288g	1648.11	-4.97402	0.815576	-4.87266	1.10108e-06	6.79952e-05	3215	2714.61	3654.03	224.736	40.8089	39.4889
313	HyS0002.303g	112.181	-2.67437	0.345262	-4.84957	1.23729e-06	7.61626e-05	199.657	195.018	186.768	18.4848	47.9504	25.2057
314	HyS0049.94g	333.525	-2.17552	0.243478	-4.82802	1.37897e-06	8.46136e-05	424.059	523.421	691.343	140.095	121.406	100.823
315	HyS0057.92g	299.944	-2.12857	0.234617	-4.81025	1.50739e-06	9.21998e-05	536.686	466.387	460.896	145.932	104.063	85.6993
316	HyS0047.11g	704.417	-2.34242	0.279607	-4.8011	1.57798e-06	9.62121e-05	1193.68	1139.75	1195.92	284.081	288.723	124.348
317	HyS0024.171g	2848.5	-1.88089	0.184084	-4.78528	1.70751e-06	0.000103781	4736.32	4531.41	4173.67	914.509	1368.12	1366.99
318	HyS0031.117g	6193.18	1.56689	0.118646	4.77805	1.77002e-06	0.000107242	2937.7	3295.07	3144.93	9067.26	9711.49	9002.63
319	HyS0012.146g	30.2632	-4.57062	0.747478	-4.77689	1.78026e-06	0.000107524	68.259	34.0362	72.2973	1.94576	0	5.04113
320	HyS0004.488g	1297.71	1.93181	0.195745	4.7603	1.93309e-06	0.00011639	449.656	511.462	659.713	2428.31	1823.14	1913.95
321	HyS0005.33g	167.478	-2.65281	0.347317	-4.75878	1.94771e-06	0.000116905	181.74	247.452	438.303	41.8339	51.0111	44.53
322	HyS0028.109g	1006.74	-1.74945	0.157589	-4.7557	1.97755e-06	0.000118328	1624.56	1448.84	1581.5	451.417	527.454	406.652
323	HyS0053.106g	19940.9	1.71735	0.151421	4.73747	2.16408e-06	0.000129087	9088.68	8696.7	10117.1	35260.2	29935.3	26547.5
324	HyS0088.3g	127.859	3.17035	0.459319	4.72515	2.29946e-06	0.00013674	37.5424	17.478	21.0867	197.495	116.305	377.245
325	HyS0015.201g	7381.22	-1.78506	0.166171	-4.72443	2.30765e-06	0.000136805	13600.6	9712.27	11013.3	3066.52	3675.86	3218.76
326	HyS0023.99g	52.437	-3.1952	0.46526	-4.71821	2.37924e-06	0.000140616	73.3784	73.5917	137.064	7.78305	10.2022	12.6028
327	HyS0009.229g	607.15	-2.20193	0.255294	-4.70803	2.50118e-06	0.000147371	737.197	1015.57	1239.6	252.949	243.833	153.755
328	HyS0033.216g	2144.44	-2.11728	0.238362	-4.68734	2.76782e-06	0.000162584	2909.54	3446.85	4099.86	1045.85	819.238	545.283
329	HyS0017.252g	1151.94	1.86353	0.184927	4.6696	3.01794e-06	0.000176737	420.646	523.421	548.255	1745.35	1541.55	2132.4
330	HyS0006.136g	6429.63	-2.15889	0.249402	-4.64666	3.37351e-06	0.000196962	12341.2	10263.3	8913.66	1972.03	3376.93	1710.63
331	HyS0017.138g	7414.45	-1.79531	0.171347	-4.64152	3.45848e-06	0.000201313	12450.4	10611	11474.2	4034.54	3151.46	2765.06
332	HyS0019.143g	2056.35	-2.06927	0.230409	-4.64077	3.4712e-06	0.000201445	2630.53	4004.31	3328.69	1044.87	702.933	626.781
333	HyS0090.31g	37.7588	-3.24294	0.483671	-4.63733	3.5294e-06	0.000204207	62.2863	64.3927	78.3221	9.72882	5.10111	6.72151
334	HyS1082.1g	193.806	5.68818	1.01249	4.63037	3.65021e-06	0.000210565	6.8259	3.67959	12.0496	301.593	72.4357	766.253
335	HyS0062.34g	20.9718	-6.94792	1.28685	-4.62209	3.79894e-06	0.00021849	34.9827	47.8346	42.1734	0	0	0.840189
336	HyS0448.3g	353.99	-2.56888	0.340307	-4.61019	4.0231e-06	0.000230693	587.027	606.212	623.565	142.041	121.406	43.6898
337	HyS0054.4g	12.8377	-7.2148	1.34951	-4.60524	4.11994e-06	0.000235546	29.0101	23.9173	24.0991	0	0	0
338	HyS0055.8g	267.561	2.12267	0.244247	4.59647	4.29712e-06	0.000244948	121.16	91.0697	85.8531	512.709	450.938	343.637
339	HyS0006.86g	160.279	3.15322	0.471618	4.5656	4.98079e-06	0.000282728	53.7539	29.4367	12.0496	296.729	147.932	421.775
340	HyS0006.249g	2514.27	-3.6917	0.589608	-4.56524	4.98922e-06	0.000282728	6040.07	4953.64	3007.87	435.851	507.05	141.152
341	HyS1548.2g	41.8014	-3.19949	0.484191	-4.54261	5.55627e-06	0.000313937	68.259	80.9509	76.8159	13.6203	6.12133	5.04113
342	HyS0060.30g	39.3272	-3.96092	0.65224	-4.53962	5.6357e-06	0.000317494	63.9928	88.3101	69.285	11.6746	1.02022	1.68038
343	HyS0058.88g	3732.77	-4.64667	0.805275	-4.52848	5.94093e-06	0.000333714	6842.11	6325.21	8369.92	129.393	104.063	625.941
344	HyS0001.221g	42.0061	-3.32826	0.514484	-4.52543	6.02741e-06	0.000337588	58.0201	71.7519	99.4088	3.89153	12.2427	6.72151
345	HyS0109.38g	225.361	2.96886	0.435792	4.5179	6.24561e-06	0.000348795	70.8187	50.5943	30.1239	622.644	409.109	168.878
346	HyS0109.30g	203.153	2.96433	0.435018	4.51551	6.31648e-06	0.000351733	61.4331	46.9147	28.6177	560.38	370.34	151.234
347	HyS0007.190g	63.6161	-2.74957	0.387654	-4.51323	6.38486e-06	0.000354516	110.068	110.388	111.458	11.6746	25.5055	12.6028
348	HyS0010.394g	522.357	-1.75175	0.16665	-4.51093	6.45451e-06	0.000357354	729.518	851.824	835.938	253.922	214.246	248.696
349	HyS0063.64g	189.212	3.21753	0.492292	4.50451	6.65264e-06	0.000367268	42.6619	22.9974	45.1858	225.709	145.892	652.827
350	HyS0001.665g	12645	-1.98974	0.219876	-4.50133	6.75281e-06	0.000370548	18418	14955.7	27236.5	5025.91	5706.1	4527.78
351	HyS0045.39g	72.9047	-2.9286	0.428416	-4.50169	6.74138e-06	0.000370548	125.426	129.705	131.039	9.72882	30.6066	10.9225
352	HyS0059.62g	192.312	-2.62671	0.361427	-4.5008	6.76977e-06	0.000370548	322.524	329.323	340.4	51.5627	85.6986	24.3655
353	HyS0012.95g	62.6074	-2.76266	0.392076	-4.49572	6.93352e-06	0.000378437	101.535	117.747	108.446	20.4305	8.16177	19.3244
354	HyS0052.34g	406.02	-1.93553	0.208848	-4.47949	7.48224e-06	0.000407233	554.604	678.884	697.368	189.712	183.64	131.91
355	HyS0012.12g	554.333	-1.95738	0.213758	-4.4788	7.50633e-06	0.000407393	676.617	926.336	1042.29	251.003	235.671	194.084
356	HyS0048.4g	38.8351	-3.49088	0.55647	-4.47622	7.59772e-06	0.000411194	65.6993	77.2713	70.7911	12.6475	4.08089	2.52057
357	HyS0006.301g	1919.92	-1.70321	0.157285	-4.47095	7.78718e-06	0.000420268	2987.18	3031.98	2792.48	1031.25	921.26	755.33
358	HyS0083.29g	51.0976	3.71015	0.606602	4.46775	7.90478e-06	0.000425423	10.2388	6.43927	4.51858	89.5051	38.7684	157.115
359	HyS0121.14g	68.8443	-2.86115	0.416707	-4.46634	7.95707e-06	0.000427044	93.8561	116.827	152.126	20.4305	21.4246	8.40189
360	HyS0012.187g	41.2919	-3.0034	0.449489	-4.45706	8.30896e-06	0.000444691	74.2316	61.6331	84.3469	8.75594	11.2224	7.5617
361	HyS0060.51g	3303.93	2.09819	0.247266	4.44133	8.9404e-06	0.00047716	1441.12	1139.75	1171.82	4354.62	4003.35	7712.94
362	HyS0030.79g	68.2433	-2.98363	0.446781	-4.43983	9.00298e-06	0.000479173	152.729	76.3514	134.051	13.6203	23.4651	9.24208
363	HyS0035.10g	1374.25	-1.82594	0.186126	-4.43755	9.09889e-06	0.000482943	1970.98	2262.03	2197.54	564.271	754.964	495.712
364	HyS0053.75g	8072.01	-1.50048	0.11288	-4.43375	9.26062e-06	0.000490177	11675.7	12086.5	12022.4	3973.25	4404.3	4269.84
365	HyS0014.308g	235.872	5.1795	0.945907	4.41851	9.93845e-06	0.000524614	10.2388	12.8785	15.0619	381.37	76.5166	919.167
366	HyS0029.200g	5935.89	1.70996	0.160792	4.41539	1.0083e-05	0.000530787	2914.66	2715.53	2706.63	8145.94	10987.8	8144.79
367	HyS0035.131g	75.6767	3.24987	0.509735	4.41381	1.01569e-05	0.000533225	9.38561	20.2377	13.5558	218.898	64.2739	127.709
368	HyS0034.130g	48.408	3.26856	0.514929	4.40558	1.05502e-05	0.000552368	6.8259	5.51938	16.5681	82.6949	61.2133	117.626
369	HyS0007.206g	28284.5	-1.78029	0.177163	-4.40434	1.06107e-05	0.000554029	48482.6	47398.6	35559.7	11843.9	11431.6	14990.7
370	HyS0001.492g	25.7803	5.1266	0.937705	4.40074	1.07881e-05	0.000561767	0	1.83979	3.01239	53.5085	74.4762	21.8449
371	HyS0041.33g	54.6806	-3.16592	0.493111	-4.39237	1.12123e-05	0.000582283	102.388	75.4315	117.483	19.4576	4.08089	9.24208
372	HyS0012.147g	22.2734	-5.56392	1.04099	-4.38423	1.16398e-05	0.000602862	23.0374	47.8346	60.2478	0	0	2.52057
373	HyS0134.2g	187.216	2.64546	0.375483	4.38224	1.17463e-05	0.000606747	78.4978	44.155	30.1239	418.339	200.984	351.199
374	HyS3786.1g	5359.55	-1.83303	0.190266	-4.37822	1.19653e-05	0.000616403	9983.73	7896.39	7228.23	1969.11	2847.44	2232.38
375	HyS0030.105g	117.658	-2.36941	0.314744	-4.35088	1.35595e-05	0.000696667	220.988	190.419	179.237	42.8068	48.9706	23.5253
376	HyS0013.152g	1149.35	-1.75179	0.173092	-4.34329	1.40364e-05	0.000719252	1507.67	1781.84	2028.84	590.539	471.342	515.876
377	HyS0057.66g	1148.2	-1.77018	0.1774	-4.34152	1.41499e-05	0.000723146	2122.85	1723.89	1479.08	519.519	559.081	484.789
378	HyS0024.9g	29.7999	3.62371	0.610471	4.29784	1.72469e-05	0.000879089	3.41295	5.51938	4.51858	70.0475	59.1728	36.1281
379	HyS0076.58g	433.44	5.22281	0.983715	4.29271	1.76505e-05	0.000897288	34.1295	28.5168	4.51858	733.553	248.934	1550.99
380	HyS0063.34g	17.2502	-6.66432	1.32073	-4.28879	1.79653e-05	0.000910887	43.5151	22.9974	36.1487	0	0	0.840189
381	HyS0009.28g	887.641	1.72641	0.169702	4.28052	1.86458e-05	0.000942909	379.691	435.111	421.734	1599.42	1249.77	1240.12
382	HyS0003.381g	2647.39	1.9742	0.227703	4.27838	1.88263e-05	0.000947657	854.09	903.338	1470.05	4637.73	3492.22	4526.94
383	HyS0019.115g	223.204	-1.93081	0.21757	-4.27824	1.8838e-05	0.000947657	313.991	371.638	375.042	99.2339	102.022	77.2974
384	HyS0031.145g	200.686	-2.42463	0.333111	-4.27674	1.8965e-05	0.00095156	241.466	372.558	400.648	81.7221	72.4357	35.2879
385	HyS0007.183g	1942.59	-1.70008	0.163908	-4.27118	1.94439e-05	0.000973055	3351.52	2961.15	2599.69	929.102	795.773	1018.31
386	HyS0004.418g	17212	-2.05246	0.247176	-4.25795	2.0631e-05	0.00102978	23543.4	29147.8	30520	7464.92	8498.44	4097.6
387	HyS0028.223g	1033.55	-1.83192	0.19562	-4.25272	2.1119e-05	0.00105142	1485.49	1591.42	1765.26	556.488	348.916	453.702
388	HyS0045.88g	199.045	-2.00303	0.236116	-4.24805	2.15637e-05	0.00107013	284.981	305.406	366.005	63.2373	89.7795	84.8591
389	HyS0067.76g	1088.45	1.78275	0.184281	4.24762	2.16058e-05	0.00107013	557.164	454.429	457.883	1679.19	1396.68	1985.37
390	HyS0053.76g	4901.61	1.91648	0.21606	4.24177	2.21763e-05	0.00109557	2033.26	2140.6	1985.16	7175	5643.86	10431.8
391	HyS0005.103g	389.202	-1.78804	0.185881	-4.23946	2.24056e-05	0.00110406	567.403	606.212	637.12	153.715	206.085	164.677
392	HyS0096.14g	538.906	-2.18119	0.278741	-4.23757	2.25953e-05	0.00111057	791.804	768.113	1088.98	245.166	223.428	115.946
393	HyS0024.176g	470.423	-1.79699	0.188666	-4.22434	2.39642e-05	0.00117485	704.774	725.798	760.628	193.603	257.096	180.641
394	HyS0001.392g	22.4886	-4.76755	0.893439	-4.21691	2.47675e-05	0.00121116	33.2762	39.5555	57.2354	4.86441	0	0
395	HyS0778.3g	59.6784	-2.64483	0.390172	-4.21566	2.49048e-05	0.00121479	78.4978	106.708	123.508	20.4305	16.3235	12.6028
396	HyS0059.89g	378.751	-1.91409	0.217184	-4.20883	2.56696e-05	0.00124893	716.719	491.225	587.416	145.932	186.701	144.513
397	HyS0035.45g	478.293	-1.85585	0.203778	-4.19991	2.67021e-05	0.00129589	641.634	756.155	851	176.092	249.954	194.924
398	HyS0028.162g	2292.35	2.42984	0.340571	4.19836	2.68856e-05	0.00130152	728.665	722.119	701.887	4103.62	5870.35	1627.45
399	HyS0080.1g	28.9732	-3.61188	0.6233	-4.1904	2.7846e-05	0.00134463	45.2216	47.8346	67.7788	7.78305	1.02022	4.20095
400	HyS0014.215g	29.2087	-3.77485	0.66246	-4.18871	2.80548e-05	0.00135133	58.8734	45.9948	58.7416	0	4.08089	7.5617
401	HyS0019.78g	578.524	-1.87736	0.20955	-4.18685	2.8285e-05	0.00135902	908.698	992.568	826.901	180.956	294.844	267.18
402	HyS0024.86g	34.5822	3.17281	0.520338	4.17577	2.96982e-05	0.00142337	10.2388	6.43927	3.01239	66.156	56.1122	65.5348
403	HyS0009.210g	9.90949	-6.84635	1.40269	-4.16796	3.07333e-05	0.00146933	20.4777	23.9173	15.0619	0	0	0
404	HyS0016.247g	1073.4	-1.63975	0.153536	-4.16677	3.08946e-05	0.00147338	1848.96	1567.5	1458	543.841	521.333	500.753
405	HyS0045.136g	22.6241	-3.9013	0.696936	-4.16294	3.1417e-05	0.00149459	34.1295	47.8346	45.1858	0.972882	5.10111	2.52057
406	HyS0001.561g	18.4682	-5.89071	1.17605	-4.1586	3.20202e-05	0.00151581	45.2216	36.7959	27.1115	0	0	1.68038
407	HyS0015.222g	4091.44	-3.23689	0.537852	-4.15893	3.19746e-05	0.00151581	7203.88	7544.99	7445.12	800.682	1240.59	313.391
408	HyS0087.58g	195.972	-2.20347	0.28964	-4.15507	3.25193e-05	0.00153566	213.309	366.119	387.092	81.7221	61.2133	66.3749
409	HyS0014.356g	460.077	2.48397	0.359791	4.12453	3.71494e-05	0.00175002	145.904	99.3488	174.719	394.017	736.6	1209.87
410	HyS0015.195g	7714.36	-1.57008	0.138308	-4.12184	3.75862e-05	0.00176627	11612.6	11532.7	11478.7	4423.69	3805.43	3433.01
411	HyS0013.243g	44354.8	-1.83722	0.203361	-4.11691	3.83988e-05	0.00180007	64311.9	69629.7	73993.3	23297.6	21324.7	13571.6
412	HyS0077.21g	3728.24	-2.10204	0.267877	-4.11399	3.88881e-05	0.00181859	5554.57	6017.96	6570.02	1087.68	2153.69	985.542
413	HyS0072.36g	1870.99	1.95748	0.232864	4.11177	3.92634e-05	0.00183169	732.931	596.093	973.002	2475.98	2601.56	3846.39
414	HyS0001.639g	121.583	-2.10714	0.26939	-4.10981	3.9598e-05	0.0018384	189.419	195.938	206.349	41.8339	58.1526	37.8085
415	HyS0068.31g	4160.22	-1.79922	0.194464	-4.10986	3.95906e-05	0.0018384	6148.43	6734.56	6508.27	1955.49	1352.81	2261.79
416	HyS0037.99g	1866.88	-1.64663	0.157627	-4.10226	4.09126e-05	0.00189486	2831.89	2722.89	2934.07	953.424	1012.06	746.928
417	HyS0067.41g	16.9283	-5.11419	1.00342	-4.10015	4.12874e-05	0.00190764	30.7165	37.7158	30.1239	0.972882	2.04044	0
418	HyS0001.30g	18268.6	1.87878	0.214739	4.09232	4.2708e-05	0.00196855	10156.9	7762.09	5509.66	27152.2	27134.8	31896.1
419	HyS0034.207g	3228.82	1.71109	0.173804	4.09133	4.28908e-05	0.00197226	1704.77	1585.9	1238.09	5621.31	4337.98	4884.86
420	HyS0057.67g	1069.31	-1.65767	0.160891	-4.0877	4.35664e-05	0.00199856	1558.86	1713.77	1598.07	568.163	546.839	430.177
421	HyS0034.65g	328.991	2.22753	0.300376	4.08665	4.37656e-05	0.00200293	117.747	106.708	123.508	362.885	453.999	809.102
422	HyS0041.1g	52.2269	-2.83485	0.449239	-4.08435	4.42e-05	0.00201801	56.3137	105.788	112.965	9.72882	14.2831	14.2832
423	HyS0057.65g	495.65	-1.77193	0.189991	-4.06297	4.84522e-05	0.00220692	888.22	777.312	634.108	208.197	222.408	243.655
424	HyS0163.1g	1102.3	1.93232	0.229605	4.06054	4.89598e-05	0.00222478	393.342	372.558	611.515	1525.48	1584.4	2126.52
425	HyS0001.501g	106.856	-2.1202	0.275999	-4.0587	4.93462e-05	0.00223707	165.528	161.902	194.299	44.7526	32.6471	42.0095
426	HyS0031.113g	157.536	-1.90507	0.223775	-4.04454	5.24258e-05	0.0023711	265.357	243.773	236.473	65.1831	71.4155	63.0142
427	HyS0020.27g	30.3818	-3.10824	0.522292	-4.03652	5.42506e-05	0.00244789	51.1942	60.7132	51.2106	6.81017	8.16177	4.20095
428	HyS0061.73g	56.8635	-2.50946	0.375488	-4.02001	5.81969e-05	0.00261981	99.8287	100.269	90.3717	18.4848	11.2224	21.0047
429	HyS0007.405g	7095.03	1.54282	0.135208	4.01467	5.95289e-05	0.00267353	3696.22	3400.86	3782.05	10313.5	9597.22	11780.3
430	HyS0006.75g	610.078	-1.93804	0.234082	-4.00732	6.14116e-05	0.00275167	665.525	1134.23	1104.04	227.654	245.873	283.144
431	HyS0076.57g	118942	-1.78592	0.196605	-3.99744	6.40312e-05	0.00286239	204617	188492	160108	64871.8	55660.2	39898.9
432	HyS0014.359g	1239.54	-1.66084	0.165389	-3.99567	6.45125e-05	0.00287723	1695.38	1860.95	2095.12	674.207	514.192	597.374
433	HyS0020.179g	29.5369	-3.30805	0.57838	-3.99055	6.59206e-05	0.00293324	39.2489	59.7933	61.754	7.78305	6.12133	2.52057
434	HyS0010.228g	7788	-1.80711	0.202423	-3.98723	6.68483e-05	0.00296767	9022.13	12576.8	14744.1	3809.8	3655.45	2919.66
435	HyS0008.202g	153.993	-2.20879	0.303425	-3.98382	6.78161e-05	0.00300371	233.787	226.295	299.733	78.8034	40.8089	44.53
436	HyS0012.167g	916.675	-1.87481	0.219703	-3.98181	6.83935e-05	0.00302234	1675.76	1245.54	1399.25	456.282	441.756	281.463
437	HyS0001.222g	35.1304	-3.26835	0.569923	-3.98009	6.88881e-05	0.00303723	40.9554	59.7933	90.3717	2.91865	9.18199	7.5617
438	HyS0012.287g	15704.5	-2.04207	0.261898	-3.9789	6.92344e-05	0.00304552	26211.4	24849.2	24755.8	8033.08	6949.75	3427.97
439	HyS0118.19g	32201.8	-2.20776	0.303991	-3.97302	7.09673e-05	0.00311464	40180.6	59308.5	59339.5	16244.2	12227.4	5910.73
440	HyS0435.2g	245.75	-2.0034	0.252703	-3.97067	7.16721e-05	0.00313843	388.223	333.922	457.883	81.7221	129.568	83.1787
441	HyS0001.386g	315.051	-1.99354	0.252569	-3.93373	8.36368e-05	0.00365404	396.755	550.098	564.823	152.742	89.7795	136.111
442	HyS0008.263g	93.0561	-2.89388	0.481673	-3.93189	8.4281e-05	0.00367385	264.504	85.5504	141.582	20.4305	33.6673	12.6028
443	HyS0040.73g	106940	2.02517	0.260981	3.92812	8.56107e-05	0.00372339	27039.9	44977.4	54531.8	210023	178630	126436
444	HyS0035.47g	121.14	-2.12764	0.287475	-3.92256	8.76114e-05	0.00380182	170.647	203.297	218.398	41.8339	34.6875	57.9731
445	HyS0076.56g	115891	-1.78608	0.201518	-3.90079	9.58804e-05	0.0041513	200712	181533	156799	63036.9	55320.5	37945.5
446	HyS0042.170g	76.4808	2.89579	0.487168	3.89146	9.96439e-05	0.00430457	19.6245	19.3178	15.0619	149.824	55.092	199.965
447	HyS0019.104g	2960.87	1.71907	0.184996	3.88693	0.000101521	0.00437587	1555.45	1175.63	1408.29	4306.95	3820.73	5498.2
448	HyS0001.279g	80.2554	-2.43617	0.370219	-3.87926	0.000104776	0.00450606	126.279	131.545	149.113	32.1051	12.2427	30.2468
449	HyS0001.183g	8900.96	-2.23493	0.31883	-3.87333	0.000107358	0.00460682	8758.48	18204.7	17084.8	3866.23	3761.56	1729.95
450	HyS0024.47g	85.5955	2.63071	0.421329	3.87038	0.000108664	0.00465252	14.505	21.1576	37.6549	207.224	125.487	107.544
451	HyS0001.317g	459.361	-2.11862	0.289364	-3.86578	0.000110736	0.00472026	1043.51	609.891	585.91	222.79	171.397	122.668
452	HyS0049.97g	89.7038	-3.07916	0.537763	-3.86631	0.000110492	0.00472026	117.747	158.222	204.842	21.4034	32.6471	3.36076
453	HyS0037.154g	120.466	2.18402	0.306348	3.86494	0.000111115	0.00472596	46.0748	45.9948	37.6549	153.715	180.579	258.778
454	HyS0011.115g	1360.09	1.97059	0.251527	3.85879	0.000113948	0.00483575	622.01	485.705	551.267	1496.29	1953.72	3051.57
455	HyS0047.10g	6172.64	-1.75503	0.19573	-3.85751	0.000114546	0.00485047	11168	8837.44	8564.22	2486.69	3574.86	2404.62
456	HyS0022.34g	26.1801	5.30605	1.11816	3.85103	0.000117624	0.00496986	2.55971	0.919896	0	38.9153	7.14155	107.544
457	HyS0003.308g	259.011	4.89639	1.01437	3.84118	0.000122446	0.0051623	9.38561	20.2377	21.0867	499.088	63.2537	941.012
458	HyS0042.171g	64.7139	2.85264	0.483235	3.83383	0.000126164	0.00530741	17.918	19.3178	9.03717	114.8	59.1728	168.038
459	HyS0005.92g	962.599	-1.74588	0.195147	-3.82217	0.000132281	0.00554057	1606.65	1378	1464.02	564.271	379.522	383.126
460	HyS0025.234g	50.4365	-3.33295	0.610355	-3.82229	0.000132219	0.00554057	52.9007	91.0697	131.039	4.86441	19.3842	3.36076
461	HyS0041.26g	26.0324	-3.13293	0.559127	-3.81476	0.000136318	0.00569725	53.7539	44.155	42.1734	6.81017	5.10111	4.20095
462	HyS0050.31g	62.9774	-2.71001	0.448415	-3.81346	0.000137037	0.0057149	77.6446	111.307	138.57	22.3763	20.4044	7.5617
463	HyS0049.66g	126.954	5.82281	1.2693	3.79958	0.000144942	0.00603154	5.97266	0	7.53097	154.688	87.739	505.794
464	HyS0084.46g	52.9705	-2.46692	0.386465	-3.79574	0.000147203	0.00611242	96.4158	88.3101	84.3469	10.7017	20.4044	17.644
465	HyS0004.445g	620.763	1.90078	0.237399	3.79439	0.000148009	0.00613265	276.449	249.292	260.572	1024.44	1246.71	667.11
466	HyS0005.142g	85.184	-2.08837	0.28692	-3.7933	0.000148657	0.00614079	132.252	141.664	140.076	33.078	29.5864	34.4478
467	HyS0033.80g	6348.95	-1.9162	0.241551	-3.79299	0.000148843	0.00614079	11705.6	10080.2	8327.75	3658.04	2462.81	1859.34
468	HyS0078.13g	315.509	1.96984	0.255858	3.79052	0.000150332	0.00618899	85.3237	150.863	150.619	578.865	484.605	442.78
469	HyS0090.36g	456.12	1.79065	0.208688	3.78868	0.000151452	0.0062218	186.006	221.695	206.349	825.004	549.899	747.768
470	HyS0036.1g	1334.54	-1.63823	0.168523	-3.78721	0.000152351	0.00624541	2058.86	1906.95	2093.61	674.207	746.802	526.799
471	HyS0016.311g	21463.6	-1.76386	0.201898	-3.78338	0.000154712	0.00632875	28421.3	30634.4	40432.3	7481.46	11275.5	10536.8
472	HyS0018.69g	3137.83	-1.67845	0.179901	-3.77126	0.000162428	0.00663029	4527.28	4718.15	5101.48	1542.99	1155.91	1781.2
473	HyS0017.3g	96328.1	-1.7691	0.204016	-3.76981	0.00016337	0.00665464	162105	149386	135371	49794	50720.3	30593
474	HyS0031.159g	32.0368	-3.03273	0.539969	-3.76453	0.000166862	0.00678196	40.1021	58.8734	72.2973	4.86441	10.2022	5.88132
475	HyS0055.94g	23.9878	-3.28934	0.608216	-3.76403	0.000167199	0.00678196	40.9554	36.7959	52.7168	5.83729	5.10111	2.52057
476	HyS0015.176g	874.183	2.04836	0.278766	3.7607	0.000169437	0.00685829	272.183	417.633	331.363	1986.62	918.199	1319.1
477	HyS0153.8g	335.809	-2.16453	0.310279	-3.75319	0.000174601	0.00705248	470.134	511.462	665.738	188.739	98.9615	79.818
478	HyS0063.90g	108.538	-2.02435	0.272971	-3.75261	0.000175001	0.00705387	166.381	159.142	197.311	38.9153	49.9908	39.4889
479	HyS0014.19g	191.196	1.76364	0.204178	3.74008	0.000183964	0.00739967	86.1769	90.1498	84.3469	298.675	288.723	299.107
480	HyS2347.2g	306.219	-1.84848	0.227597	-3.728	0.000193009	0.00774728	443.683	513.302	481.982	108.963	116.305	173.079
481	HyS0028.247g	1580.23	-2.00952	0.270869	-3.72696	0.000193802	0.00776295	1674.9	2848.92	3071.13	764.685	695.791	425.976
482	HyS0048.92g	35.181	-3.7335	0.733644	-3.72592	0.000194602	0.00777883	22.1842	68.9922	105.434	0.972882	5.10111	8.40189
483	HyS0016.250g	1701.61	-1.71646	0.192955	-3.71312	0.000204719	0.00814408	2212.44	2698.98	2915.99	876.566	890.653	615.018
484	HyS0029.25g	17.7797	4.05721	0.823431	3.71276	0.000205007	0.00814408	3.41295	0.919896	1.50619	24.322	33.6673	42.8496
485	HyS0318.2g	47.4307	-2.41862	0.382082	-3.71286	0.000204932	0.00814408	85.3237	79.1111	75.3097	14.5932	14.2831	15.9636
486	HyS0008.313g	30.1783	3.15069	0.580682	3.70373	0.000212451	0.00842241	9.38561	2.75969	6.02478	52.5356	68.3548	42.0095
487	HyS0078.52g	127.98	-2.58461	0.430084	-3.68441	0.000229231	0.00906898	366.892	149.023	141.582	42.8068	44.8897	22.6851
488	HyS0018.92g	21.0717	-3.76697	0.752045	-3.67926	0.000233911	0.00923519	35.836	27.5969	54.223	0.972882	6.12133	1.68038
489	HyS1555.1g	125.98	2.30066	0.354063	3.67351	0.000239239	0.00942623	56.3137	39.5555	30.1239	293.81	185.68	150.394
490	HyS0061.5g	51.2667	-2.48026	0.403293	-3.67044	0.000242132	0.00952071	77.6446	78.1912	105.434	18.4848	10.2022	17.644
491	HyS0009.108g	490.156	1.82479	0.225145	3.66335	0.000248941	0.00976854	274.742	196.858	173.212	899.916	656.002	740.207
492	HyS0023.299g	32.8663	3.78054	0.759335	3.66181	0.000250436	0.0098072	3.41295	5.51938	4.51858	49.617	17.3438	116.786
493	HyS0018.166g	4911.1	1.80894	0.221273	3.65584	0.000256337	0.0100179	2348.11	2560.07	1631.21	8590.55	5702.02	8634.62
494	HyS0019.27g	145.416	-1.98952	0.270894	-3.6528	0.000259401	0.0101172	191.125	247.452	259.065	67.1288	43.8695	63.8544
495	HyS0007.62g	5383.81	-1.80363	0.220342	-3.64717	0.000265145	0.0103203	7842.96	7510.95	9755.62	2707.53	2847.44	1638.37
496	HyS0014.48g	111.623	-2.21121	0.332418	-3.64364	0.00026881	0.0104419	130.545	187.659	233.46	38.9153	29.5864	49.5712
497	HyS0361.4g	67.2535	-2.55896	0.429661	-3.62835	0.000285236	0.0110576	114.334	134.305	96.3965	30.1593	8.16177	20.1645
498	HyS0064.62g	17.1538	-3.88561	0.79572	-3.62641	0.000287385	0.0111186	22.1842	44.155	30.1239	2.91865	1.02022	2.52057
499	HyS0004.522g	18.8235	4.45702	0.956618	3.6138	0.000301746	0.0116508	1.70647	2.75969	0	62.2644	14.2831	31.9272
500	HyS0062.12g	1961.23	-1.87863	0.24334	-3.61073	0.000305331	0.0117656	2325.07	3525.04	3402.49	954.397	567.243	993.104
501	HyS0020.81g	113.39	-1.97771	0.271643	-3.59927	0.000319116	0.0122723	172.354	183.979	186.768	49.617	34.6875	52.9319
502	HyS0088.10g	136.466	-2.26948	0.353078	-3.59547	0.000323805	0.0124278	302.899	213.416	161.163	31.1322	67.3346	42.8496
503	HyS0009.331g	111.414	-2.39253	0.387866	-3.59024	0.00033037	0.0126546	221.842	134.305	204.842	33.078	55.092	19.3244
504	HyS0068.70g	196.644	-1.8474	0.236334	-3.58562	0.000336281	0.0128554	343.855	290.687	289.189	77.8305	72.4357	105.864
505	HyS0009.218g	17345	-1.77855	0.2172	-3.58446	0.000337771	0.0128868	30777.1	26187.6	23615.6	7228.51	10412.4	5848.56
506	HyS0060.97g	5820.9	-1.66564	0.18596	-3.57945	0.000344312	0.0130845	10257.6	8551.36	7744.85	2291.14	3385.09	2695.33
507	HyS4401.3g	778.39	1.99455	0.277847	3.5795	0.000344247	0.0130845	339.588	338.522	257.559	1178.16	784.55	1771.96
508	HyS0048.140g	394.028	-1.70122	0.195934	-3.57885	0.000345103	0.0130888	598.972	555.617	653.688	224.736	167.316	163.837
509	HyS0004.396g	210651	-1.87659	0.245092	-3.57657	0.000348136	0.0131779	377615	316758	299008	117480	97312.8	55733.1
510	HyS0032.78g	1495.6	-1.99536	0.278831	-3.56975	0.000357324	0.0134727	1757.67	2462.56	2953.65	657.668	777.409	364.642
511	HyS0049.86g	673.682	-1.71729	0.200915	-3.57012	0.000356823	0.0134727	1029	1106.64	962.458	349.265	361.158	233.573
512	HyS0008.70g	8697.45	-1.4879	0.137409	-3.55069	0.000384227	0.0144588	13185.9	12190.5	13091.8	4753.5	4988.88	3974.09
513	HyS0006.72g	528.895	5.1554	1.17092	3.54885	0.000386923	0.0145319	37.5424	17.478	31.6301	105.071	456.039	2525.61
514	HyS0009.308g	4820.98	1.73762	0.208126	3.54409	0.000393964	0.0147675	2807.15	2243.63	1617.65	6956.1	8445.39	6855.94
515	HyS0031.156g	3464.99	-1.90338	0.255303	-3.53848	0.000402443	0.015056	3535.81	6133.87	6735.7	1859.18	1179.38	1345.98
516	HyS0132.11g	7.46502	-6.41233	1.53013	-3.53717	0.000404443	0.0151016	5.97266	14.7183	24.0991	0	0	0
517	HyS0593.1g	3039.49	1.65129	0.184227	3.53526	0.000407376	0.0151817	1574.22	1526.11	1301.35	5698.17	3789.1	4347.98
518	HyS0018.283g	121.178	-2.63306	0.462286	-3.53259	0.000411515	0.0153063	173.207	207.897	245.51	8.75594	38.7684	52.9319
519	HyS0027.199g	698.421	-1.77191	0.218847	-3.52719	0.00042	0.0155918	996.581	1070.76	1173.33	343.427	384.623	221.81
520	HyS0040.167g	3029.98	1.64669	0.183964	3.51533	0.000439208	0.0162735	1570.81	1535.31	1292.31	5650.5	3768.7	4362.26
521	HyS0014.167g	6.54992	-6.24001	1.49196	-3.51216	0.000444484	0.0163745	11.9453	13.7984	13.5558	0	0	0
522	HyS0043.122g	68.6963	-2.70749	0.486152	-3.51225	0.000444327	0.0163745	103.242	133.385	120.496	34.0509	14.2831	6.72151
523	HyS0050.30g	6009.36	-1.64463	0.183534	-3.51234	0.00044418	0.0163745	9680.83	8617.59	9019.09	3228.02	3332.04	2178.61
524	HyS0104.5g	1203.53	-1.62206	0.17727	-3.5091	0.000449625	0.0165323	1489.75	1924.42	2037.88	544.814	558.061	666.27
525	HyS0346.1g	463.09	1.74802	0.213594	3.50205	0.000461696	0.0169438	252.558	229.054	152.126	681.017	686.609	777.175
526	HyS0001.631g	26291.8	1.45267	0.129351	3.49951	0.000466107	0.0170732	14510.2	12924.5	14778.8	34982.9	40602.8	39951.8
527	HyS0002.402g	1146.39	-1.56078	0.160329	-3.49771	0.000469267	0.0171563	1602.38	1787.36	1747.19	681.017	533.576	526.799
528	HyS0045.40g	50.7488	-3.35135	0.672369	-3.4971	0.000470337	0.0171629	59.7266	110.388	106.94	0.972882	21.4246	5.04113
529	HyS0001.620g	1702.64	3.40537	0.688156	3.49539	0.000473369	0.0172408	131.399	220.775	530.18	2479.88	4905.22	1948.4
530	HyS0016.279g	26.502	-3.06023	0.590629	-3.4882	0.000486281	0.0176777	58.0201	38.6356	45.1858	9.72882	4.08089	3.36076
531	HyS0067.54g	63.7562	-2.74378	0.500022	-3.4874	0.000487743	0.0176974	98.9755	126.946	106.94	31.1322	5.10111	13.443
532	HyS0029.207g	5845.74	1.56082	0.161319	3.47645	0.000508091	0.0184011	3360.05	2923.43	2592.16	8197.5	10052.2	7949.03
533	HyS0014.234g	462.152	-1.88229	0.253973	-3.47394	0.000512882	0.0185398	675.764	690.842	814.851	126.475	259.136	205.846
534	HyS0052.89g	270.376	-1.72207	0.208169	-3.46866	0.00052307	0.0188726	385.663	483.866	375.042	140.095	113.245	124.348
[truncated: 81 more rows]

[truncated: 7 more sheets: lfc1_D3toD6, lfc585_D0toD1, lfc585_D1toD3, lfc585_D3toD6, lfc0_D0toD1, lfc0_D1toD3, lfc0_D3toD6]
