# Supplementary material for: Senescence-induced cellular reprogramming drives cnidarian whole-body regeneration
Source: Cell Rep. Author manuscript; Available in PMC 2025 Mar 10. (PMC7617468; doi:10.1016/j.celrep.2023.112687)
Supplement: File S2 [file EMS203328-supplement-File_S2.xlsx]

## Sheet: #i-cells opto
wt ON	OS OFF	OS ON
15	4	16								Descriptive statistics
7	8	29									wt ON	OS OFF	OS ON	OSCDKI-/- ON			Table Analyzed	#i-cells opto
4	12	90								Number of values	44	44	44	30
18	9	9															Column B	OS OFF
5	18	20								Minimum	4	3	9	0			vs.	vs.
24	10	36								Maximum	42	45	219	0			Column A	wt ON
13	9	108								Range	38	42	210	0
6	13	115															Mann Whitney test
15	16	59								Mean	15.84	15.64	147.1	0			P value	0.4402
23	11	125								Std. Deviation	8.816	10.7	62.26	0			Exact or approximate P value?	Exact
11	7	137								Std. Error of Mean	1.329	1.613	9.386	0			P value summary	ns
4	8	99															Significantly different (P < 0.05)?	No
20	29	170								Lower 95% CI of mean	13.16	12.38	128.2	0			One- or two-tailed P value?	Two-tailed
15	13	68								Upper 95% CI of mean	18.52	18.89	166	0			Sum of ranks in column A,B	2051 , 1865
10	6	204															Mann-Whitney U	875
17	9	210								Coefficient of variation	0.5565	0.6841	0.4232
11	14	196															Difference between medians
15	9	154								Geometric mean	13.72	12.48	123.1				Median of column A	15.00, n=44
18	34	132								Geometric SD factor	1.74	2.01	2.12				Median of column B	13.00, n=44
16	4	104															Difference: Actual	-2
15	9	115															Difference: Hodges-Lehmann	-1
12	14	213															95.10% CI of difference	-5.000 to 2.000
6	29	189															Exact or approximate CI?	Exact
14	26	165
11	10	200
16	43	160
42	26	215															Table Analyzed	#i-cells opto
8	9	204
10	37	174															Column C	OS ON
12	18	180															vs.	vs.
13	15	201															Column A	wt ON
32	26	183
9	3	148															Mann Whitney test
16	13	208															P value	<0.0001
8	5	153															Exact or approximate P value?	Exact
15	10	190															P value summary	****
12	45	203															Significantly different (P < 0.05)?	Yes
36	22	167															One- or two-tailed P value?	Two-tailed
24	31	189															Sum of ranks in column A,C	1057 , 2860
14	14	213															Mann-Whitney U	66.5
33	17	200
21	16	204															Difference between medians
15	3	219															Median of column A	15.00, n=44
36	4	99															Median of column C	166.0, n=44
																	Difference: Actual	151
																	Difference: Hodges-Lehmann	150
																	95.10% CI of difference	122.0 to 168.0
																	Exact or approximate CI?	Exact
																	Table Analyzed	#i-cells opto
																	Column C	OS ON
																	vs.	vs.
																	Column B	OS OFF
																	Mann Whitney test
																	P value	<0.0001
																	Exact or approximate P value?	Exact
																	P value summary	****
																	Significantly different (P < 0.05)?	Yes
																	One- or two-tailed P value?	Two-tailed
																	Sum of ranks in column B,C	1056 , 2860
																	Mann-Whitney U	66
																	Difference between medians
																	Median of column B	13.00, n=44
																	Median of column C	166.0, n=44
																	Difference: Actual	153
																	Difference: Hodges-Lehmann	150
																	95.10% CI of difference	123.0 to 168.0
																	Exact or approximate CI?	Exact
																	Table Analyzed	#i-cells opto
																	Column D	OSCDKI-/- ON
																	vs.	vs.
																	Column C	OS ON
																	Mann Whitney test
																	P value	<0.0001
																	Exact or approximate P value?	Exact
																	P value summary	****
																	Significantly different (P < 0.05)?	Yes
																	One- or two-tailed P value?	Two-tailed
																	Sum of ranks in column C,D	2310 , 465
																	Mann-Whitney U	0
																	Difference between medians
																	Median of column C	166.0, n=44
																	Median of column D	0.000, n=30
																	Difference: Actual	-166
																	Difference: Hodges-Lehmann	-166

## Sheet: #EdU+
wt	mutant
0	124										Descriptive statistics
0	153											wt	mutant				Table Analyzed	#EdU+
0	134										Number of values	20	20
0	30																Column B	mutant
2	72										Minimum	0	0				vs.	vs.
0	134										25% Percentile	0	40.75				Column A	wt
1	112										Median	0	97.5
0	117										75% Percentile	1	132.8				Mann Whitney test
0	139										Maximum	4	178				P value	<0.0001
0	129																Exact or approximate P value?	Exact
0	94										Mean	0.65	88.35				P value summary	****
0	75										Std. Deviation	1.137	53.57				Significantly different (P < 0.05)?	Yes
0	82										Std. Error of Mean	0.2542	11.98				One- or two-tailed P value?	Two-tailed
1	178																Sum of ranks in column A,B	250.5 , 569.5
1	0										Lower 95% CI	0.118	63.28				Mann-Whitney U	40.5
3	101										Upper 95% CI	1.182	113.4
1	0																Difference between medians
0	58										Mean ranks	12.53	28.48				Median of column A	0.000, n=20
4	35																Median of column B	97.50, n=20
0	0																Difference: Actual	97.5
																	Difference: Hodges-Lehmann	95.5
																	95.09% CI of difference	71.00 to 124.0
																	Exact or approximate CI?	Exact

## Sheet: #i-cells opto inhib
OS ON	OS+Nav ON
375	53							Descriptive statistics
500	86								OS ON	OS+Nav ON				Table Analyzed	#i-cells opto inhib
412	52							Number of values	15	16
848	77													Column B	OS+Nav ON
904	38							Minimum	106	38				vs.	vs.
606	61							25% Percentile	375	55				Column A	OS ON
935	128							Median	596	80
335	66							75% Percentile	904	126				Mann Whitney test
622	120							Maximum	935	450				P value	<0.0001
917	450													Exact or approximate P value?	Exact
480	277							Mean	579.7	115.6				P value summary	****
596	49							Std. Deviation	282.3	106.6				Significantly different (P < 0.05)?	Yes
930	94							Std. Error of Mean	72.88	26.64				One- or two-tailed P value?	Two-tailed
106	61													Sum of ranks in column A,B	349 , 147
130	83							Lower 95% CI	423.4	58.84				Mann-Whitney U	11
	155							Upper 95% CI	736	172.4
														Difference between medians
								Mean ranks	23.27	9.188				Median of column A	596.0, n=15
														Median of column B	80.00, n=16
														Difference: Actual	-516
														Difference: Hodges-Lehmann	-452.5
														95.06% CI of difference	-658.0 to -314.0
														Exact or approximate CI?	Exact
